# Supplementary material for: Defying Death: A Multi-Omics Approach to Understanding Desiccation Tolerance and Senescence in Eragrostis nindensis
Source: Plants (Basel). 2025 Nov 2;14(21):3360. doi: 10.3390/plants14213360 (PMC12610262; doi:10.3390/plants14213360)
Supplement: Supplementary file 1 [file plants-14-03360-s001.zip]

Archive with 2 entries (2 files):
- Supplementary Figures S1-7.pdf
- Supplementary Tables - S1-6.xlsx
