# Supplementary material for: Defying Death: A Multi-Omics Approach to Understanding Desiccation Tolerance and Senescence in Eragrostis nindensis
Source: Plants (Basel). 2025 Nov 2;14(21):3360. doi: 10.3390/plants14213360 (PMC12610262; doi:10.3390/plants14213360)
Supplement: Supplementary file 1 [file plants-14-03360-s001.zip › Supplementary Tables - S1-6.xlsx]

## Sheet: Table S1 -  Transcriptome
Table S1. Transcriptome (expressed as differential gene expression) in Eragrostis nindensis during desiccation and rehydration. This table summarises trends in differentially expressed genes (DEGs) in NST and ST across a desiccation–rehydration cycle (relative water content, %). Colour scale indicates log₂ fold change (FDR < 0.05) relative to fully hydrated NST (100% RWC). Arabidopsis thaliana ho…
		NST						ST
Gene ID	Mercator category	0.6	0.4	0.25	AD	12h	.	1	0.6	0.25	AD	DEGs	AT homologues	Swissprot	PFAM	GO terms
Eni_056063	amino acid metabolism	5.90411	5.77413	5.92727	4.96679	5.47187		0	5.80414	5.46835	6.20787	Shared	AT5G65890	#N/A	#N/A	GO:0008152,GO:0016597
Eni_114051	amino acid metabolism.degradation.aromatic aa.tyrosine	0	0	0	-13.4611	0		0	0	0	0	NST exclusive	AT5G36160	tyr_nico_aTase: tyrosine/nicotianamine family aminotransferase	TIGR01265	GO:0006520,GO:0008483,GO:0030170
Eni_115741	amino acid metabolism.degradation.aromatic aa.tyrosine	0	0	0	-12.8381	0		0	0	0	0	NST exclusive	AT5G53970	#N/A	#N/A	0
Eni_078811	amino acid metabolism.degradation.aromatic aa.tyrosine	0	0	0	-11.0891	0		0	0	0	0	NST exclusive	AT5G36160	tyr_nico_aTase: tyrosine/nicotianamine family aminotransferase	TIGR01265	GO:0006520,GO:0008483,GO:0030170
Eni_112083	amino acid metabolism.degradation.aromatic aa.tyrosine	0	0	0	-6.74436	-6.17565		0	0	0	0	NST exclusive	AT5G53970	Aminotransferase class I and II	PF00155	GO:0009058,GO:0030170
Eni_049789	amino acid metabolism.degradation.aromatic aa.tyrosine	0	-4.67434	0	-4.90679	-5.54322		0	0	0	0	NST exclusive	AT5G53970	#N/A	#N/A	0
Eni_005445	amino acid metabolism.degradation.aromatic aa.tyrosine	0	2.90379	3.14087	2.55205	0		0	0	2.68914	0	Shared	AT5G54080	homogentisate 1,2-dioxygenase	PF04209	GO:0004411,GO:0006559,GO:0006570,GO:0055114
Eni_025182	amino acid metabolism.degradation.aromatic aa.tyrosine	0	2.6479	2.82455	2.58278	2.36377		0	0	2.38286	2.55984	Shared	AT5G54080	#N/A	#N/A	0
Eni_094489	amino acid metabolism.degradation.aspartate family.asparagine.L-asparaginase	0	0	0	0	-5.14255		0	0	0	0	NST exclusive	AT3G16150	#N/A	#N/A	0
Eni_019738	amino acid metabolism.degradation.aspartate family.asparagine.L-asparaginase	0	0	-6.46553	0	0		0	0	0	0	NST exclusive	AT3G16150	Asparaginase	PF01112	GO:0016787
Eni_102555	amino acid metabolism.degradation.aspartate family.asparagine.L-asparaginase	0	0	0	0	0		0	0	-8.53078	0	ST exclusive	AT5G08100	Asparaginase	PF01112	GO:0016787
Eni_019739	amino acid metabolism.degradation.aspartate family.asparagine.L-asparaginase	0	0	-5.84401	0	-5.52743		0	0	0	0	NST exclusive	AT3G16150	Asparaginase	PF01112	GO:0016787
Eni_062961	amino acid metabolism.degradation.aspartate family.asparagine.L-asparaginase	0	0	-11.6113	0	0		0	0	0	0	NST exclusive	AT3G16150	Asparaginase	PF01112	GO:0016787
Eni_033540	amino acid metabolism.degradation.aspartate family.methionine.methionine gamma-lyase	0	0	3.3984	3.63706	0		0	0	0	0	NST exclusive	AT1G64660	Cys/Met metabolism PLP-dependent enzyme	PF01053	GO:0030170
Eni_003740	amino acid metabolism.degradation.branched chain group.isoleucine	0	0	0	0	2.52589		0	0	0	0	NST exclusive	AT5G48230	AcCoA-C-Actrans: acetyl-CoA C-acetyltransferase	TIGR01930	GO:0008152,GO:0016747
Eni_077219	amino acid metabolism.degradation.branched chain group.leucine	0	2.84472	0	0	2.61095		0	0	0	0	NST exclusive	AT4G34030	#N/A	#N/A	0
Eni_014289	amino acid metabolism.degradation.branched chain group.leucine	3.4142	2.96001	3.37625	3.23981	3.66806		0	3.1757	3.33241	3.33811	Shared	AT4G34030	Carboxyl transferase domain	PF01039	GO:0016874
Eni_042944	amino acid metabolism.degradation.branched chain group.shared	0	0	0	0	-6.58232		0	0	0	0	NST exclusive	AT2G33150	AcCoA-C-Actrans: acetyl-CoA C-acetyltransferase	TIGR01930	GO:0008152,GO:0016747
Eni_042172	amino acid metabolism.degradation.branched chain group.shared	0	0	0	2.09147	2.10736		0	0	0	0	NST exclusive	AT2G33150	#N/A	#N/A	0
Eni_053353	amino acid metabolism.degradation.branched chain group.shared	0	2.29431	0	2.10598	2.13662		0	2.34423	2.45198	2.38635	Shared	AT2G33150	#N/A	#N/A	0
Eni_115165	amino acid metabolism.degradation.glutamate family.arginine	0	0	-10.0267	-10.1376	0		0	0	0	0	NST exclusive	AT1G67550	Urease, gamma subunit	PF00547	GO:0016151,GO:0043419
Eni_008971	amino acid metabolism.degradation.glutamate family.arginine	0	0	-6.30941	-8.27396	-5.47284		0	0	-5.72724	0	Shared	AT1G67550	#N/A	#N/A	0
Eni_022202	amino acid metabolism.degradation.glutamate family.arginine	0	0	-4.78885	-7.80406	0		0	0	0	0	NST exclusive	AT1G67550	#N/A	#N/A	0
Eni_089336	amino acid metabolism.degradation.glutamate family.arginine	0	0	0	-7.12632	0		0	0	0	0	NST exclusive	AT1G67550	#N/A	#N/A	0
Eni_027456	amino acid metabolism.degradation.glutamate family.arginine	0	0	0	0	0		0	0	2.57624	0	ST exclusive	AT5G46180	#N/A	#N/A	0
Eni_008969	amino acid metabolism.degradation.glutamate family.arginine	0	0	0	0	-6.14324		0	0	0	0	NST exclusive	AT1G67550	Urease alpha-subunit, N-terminal domain	PF00449	NA
Eni_063876	amino acid metabolism.degradation.glutamate family.arginine	0	0	0	2.42299	2.41501		0	0	2.78086	2.6652	Shared	AT5G46180	Orn_aminotrans: ornithine--oxo-acid transaminase	TIGR01885	GO:0008483,GO:0030170
Eni_002672	amino acid metabolism.degradation.serine-glycine-cysteine group.glycine	0	0	-3.38988	-3.11167	-3.34265		0	0	0	-3.38548	Shared	AT1G72190	D-isomer specific 2-hydroxyacid dehydrogenase, NAD binding domain	PF02826	GO:0051287,GO:0055114
Eni_025756	amino acid metabolism.degradation.serine-glycine-cysteine group.glycine	4.66974	3.9306	3.11014	3.34527	3.22701		0	4.53791	3.18831	3.25073	Shared	AT1G08630	Beta-eliminating lyase	PF01212	GO:0006520,GO:0016829
Eni_014126	amino acid metabolism.misc	0	0	0	0	0		0	0	0	-6.14149	ST exclusive	AT1G76990	#N/A	#N/A	GO:0008152,GO:0016597
Eni_064414	amino acid metabolism.misc	0	0	0	0	0		0	0	-10.82	0	ST exclusive	AT1G76990	#N/A	#N/A	GO:0008152,GO:0016597
Eni_094725	amino acid metabolism.misc	0	0	0	2.82439	0		0	0	0	0	NST exclusive	AT1G69040	#N/A	#N/A	0
Eni_091730	amino acid metabolism.synthesis.aromatic aa.chorismate.3-deoxy-D-arabino-heptulosonate 7-phosphate synthase	0	0	-6.99466	-7.96016	0		0	0	0	0	NST exclusive	AT1G22410	#N/A	#N/A	0
Eni_003869	amino acid metabolism.synthesis.aromatic aa.chorismate.3-deoxy-D-arabino-heptulosonate 7-phosphate synthase	0	0	-5.86929	-5.88138	-5.34034		0	0	-5.70996	0	Shared	AT1G22410	Class-II DAHP synthetase family	PF01474	GO:0003849,GO:0009073
Eni_081780	amino acid metabolism.synthesis.aromatic aa.chorismate.3-deoxy-D-arabino-heptulosonate 7-phosphate synthase	0	0	0	0	0		0	-3.90022	-3.18937	0	ST exclusive	AT1G22410	DAHP_synth_II: 3-deoxy-7-phosphoheptulonate synthase	TIGR01358	GO:0003849,GO:0009073
Eni_051035	amino acid metabolism.synthesis.aromatic aa.chorismate.3-deoxy-D-arabino-heptulosonate 7-phosphate synthase	0	0	0	13.6409	13.3629		0	0	0	0	NST exclusive	AT4G39980	Class-II DAHP synthetase family	PF01474	GO:0003849,GO:0009073
Eni_008294	amino acid metabolism.synthesis.aromatic aa.chorismate.5-enolpyruvylshikimate-3-phosphate synthase	0	0	0	0	2.93668		0	0	0	0	NST exclusive	AT2G45300	EPSP synthase (3-phosphoshikimate 1-carboxyvinyltransferase)	PF00275	GO:0016765
Eni_085850	amino acid metabolism.synthesis.aromatic aa.phenylalanine.arogenate dehydratase / prephenate dehydratase	0	0	-4.20648	-4.36069	-3.8099		0	0	0	0	NST exclusive	AT2G27820	#N/A	#N/A	0
Eni_054865	amino acid metabolism.synthesis.aromatic aa.phenylalanine.arogenate dehydratase / prephenate dehydratase	0	0	0	-3.74234	0		0	0	0	0	NST exclusive	AT1G08250	Prephenate dehydratase	PF00800	GO:0004664,GO:0009094
Eni_095754	amino acid metabolism.synthesis.aromatic aa.phenylalanine.arogenate dehydratase / prephenate dehydratase	0	-3.70529	0	-3.40786	0		0	0	0	0	NST exclusive	AT1G08250	Prephenate dehydratase	PF00800	GO:0004664,GO:0009094
Eni_022695	amino acid metabolism.synthesis.aromatic aa.phenylalanine.arogenate dehydratase / prephenate dehydratase	0	-3.62266	0	-3.22108	0		0	0	0	0	NST exclusive	AT1G08250	Prephenate dehydratase	PF00800	GO:0004664,GO:0009094
Eni_040670	amino acid metabolism.synthesis.aromatic aa.phenylalanine.arogenate dehydratase / prephenate dehydratase	0	-3.79456	0	0	0		0	0	0	0	NST exclusive	AT1G08250	#N/A	#N/A	0
Eni_037572	amino acid metabolism.synthesis.aromatic aa.phenylalanine.arogenate dehydratase / prephenate dehydratase	0	-3.83959	0	0	0		0	0	0	0	NST exclusive	AT1G08250	Prephenate dehydratase	PF00800	GO:0004664,GO:0009094
Eni_021701	amino acid metabolism.synthesis.aromatic aa.tryptophan	0	0	0	0	7.18589		0	0	0	0	NST exclusive	AT5G06850	Plant phosphoribosyltransferase C-terminal	PF08372	NA
Eni_039004	amino acid metabolism.synthesis.aromatic aa.tryptophan	0	0	0	0	0		0	0	0	-10.9743	ST exclusive	AT4G11610	Plant phosphoribosyltransferase C-terminal	PF08372	NA
Eni_022379	amino acid metabolism.synthesis.aromatic aa.tryptophan.indole-3-glycerol phosphate synthase	0	0	3.26066	3.16142	3.22912		0	0	2.79447	3.16455	Shared	AT2G04400	Indole-3-glycerol phosphate synthase	PF00218	GO:0004425
Eni_057488	amino acid metabolism.synthesis.aromatic aa.tryptophan.phosphoribosyanthranilate isomerase	0	0	0	0	4.62803		0	0	0	0	NST exclusive	AT5G05590	N-(5'phosphoribosyl)anthranilate (PRA) isomerase	PF00697	GO:0004640,GO:0006568
Eni_041580	amino acid metabolism.synthesis.aromatic aa.tryptophan.phosphoribosyanthranilate isomerase	0	0	4.78765	4.65592	5.46038		0	0	0	4.6974	Shared	AT5G05590	N-(5'phosphoribosyl)anthranilate (PRA) isomerase	PF00697	GO:0004640,GO:0006568
Eni_096072	amino acid metabolism.synthesis.aromatic aa.tryptophan.phosphoribosyanthranilate isomerase	0	6.40707	6.26556	7.13256	7.54295		0	0	6.03155	6.15606	Shared	AT5G05590	N-(5'phosphoribosyl)anthranilate (PRA) isomerase	PF00697	GO:0004640,GO:0006568
Eni_008508	amino acid metabolism.synthesis.aromatic aa.tryptophan.tryptophan synthase	-12.2553	-12.2482	-11.8853	-11.9962	-11.9488		0	0	-11.9382	-11.9728	Shared	AT4G02610	Tryptophan synthase alpha chain	PF00290	GO:0004834,GO:0006568
Eni_079361	amino acid metabolism.synthesis.aromatic aa.tryptophan.tryptophan synthase	0	0	0	-10.9764	0		0	0	0	0	NST exclusive	AT4G02610	Tryptophan synthase alpha chain	PF00290	GO:0004834,GO:0006568
Eni_076464	amino acid metabolism.synthesis.aromatic aa.tryptophan.tryptophan synthase	0	0	-9.45299	-9.56381	-9.5165		0	0	-9.50582	0	Shared	AT4G02610	Tryptophan synthase alpha chain	PF00290	GO:0004834,GO:0006568
Eni_012897	amino acid metabolism.synthesis.aromatic aa.tyrosine.arogenate dehydrogenase \& prephenate dehydrogenase	0	0	0	-3.95562	-4.21518		0	0	-4.96776	0	Shared	AT1G15710	#N/A	#N/A	0
Eni_003440	amino acid metabolism.synthesis.aspartate family.asparagine.asparagine synthetase	0	0	0	0	0		0	0	3.9921	0	ST exclusive	AT3G47340	#N/A	#N/A	0
Eni_027855	amino acid metabolism.synthesis.aspartate family.asparagine.asparagine synthetase	2.78011	3.93225	2.83295	2.80368	2.51991		0	4.172	3.93552	3.2108	Shared	AT3G47340	asn_synth_AEB: asparagine synthase (glutamine-hydrolyzing)	TIGR01536	GO:0004066,GO:0006529
Eni_064658	amino acid metabolism.synthesis.aspartate family.asparagine.asparagine synthetase	2.97409	3.57313	2.79327	2.94185	2.64154		0	3.99251	3.77706	3.60092	Shared	AT3G47340	#N/A	#N/A	0
Eni_044320	amino acid metabolism.synthesis.aspartate family.asparagine.asparagine synthetase	0	3.88241	3.34304	3.04874	3.09617		0	3.87449	4.00608	3.61051	Shared	AT3G47340	asn_synth_AEB: asparagine synthase (glutamine-hydrolyzing)	TIGR01536	GO:0004066,GO:0006529
Eni_013518	amino acid metabolism.synthesis.aspartate family.lysine.dihydrodipicolinate reductase	0	0	0	-3.26973	-4.15993		0	0	-3.45359	-3.39873	Shared	AT5G52100	dapB: dihydrodipicolinate reductase	TIGR00036	GO:0008839,GO:0009089,GO:0055114,GO:0070402
Eni_023081	amino acid metabolism.synthesis.aspartate family.lysine.dihydrodipicolinate synthase	0	0	0	3.35537	3.75155		0	0	0	0	NST exclusive	AT3G60880	#N/A	#N/A	0
Eni_016169	amino acid metabolism.synthesis.aspartate family.lysine.dihydrodipicolinate synthase	0	12.7483	0	12.991	0		0	0	11.1089	0	Shared	AT3G60880	Dihydrodipicolinate synthetase family	PF00701	GO:0008152,GO:0016829
Eni_065080	amino acid metabolism.synthesis.aspartate family.methionine.homocysteine S-methyltransferase	-3.15816	-4.07379	-4.74115	-5.58782	-5.16071		0	-3.57304	-4.43422	-4.83914	Shared	AT3G60910	#N/A	#N/A	0
Eni_001027	amino acid metabolism.synthesis.aspartate family.methionine.homocysteine S-methyltransferase	0	0	-4.0102	-3.80793	0		0	0	-3.83709	-3.78145	Shared	AT3G60910	#N/A	#N/A	0
Eni_011937	amino acid metabolism.synthesis.aspartate family.methionine.homocysteine S-methyltransferase	0	0	0	-3.00637	0		0	0	0	0	NST exclusive	AT1G78140	Methyltransferase domain	PF08241	GO:0008152,GO:0008168
Eni_101138	amino acid metabolism.synthesis.aspartate family.methionine.homocysteine S-methyltransferase	2.52276	2.6287	2.17332	2.69476	2.88863		0	2.79182	2.88788	2.91048	Shared	AT2G41040	#N/A	#N/A	0
Eni_092274	amino acid metabolism.synthesis.aspartate family.methionine.homocysteine S-methyltransferase	8.94107	10.5669	9.89496	9.71315	10.1132		0	8.76318	10.2864	10.5889	Shared	AT3G63250	Homocysteine S-methyltransferase	PF02574	GO:0008898
Eni_026187	amino acid metabolism.synthesis.aspartate family.methionine.homocysteine S-methyltransferase	12.9351	11.8086	12.3082	10.9059	10.5197		0	12.8382	12.9609	11.3873	Shared	AT3G63250	Homocysteine S-methyltransferase	PF02574	GO:0008898
Eni_064129	amino acid metabolism.synthesis.aspartate family.methionine.homocysteine S-methyltransferase	10.9842	13.5009	12.385	12.4669	12.8052		0	11.6712	13.0086	12.8582	Shared	AT3G63250	Homocysteine S-methyltransferase	PF02574	GO:0008898
Eni_041549	amino acid metabolism.synthesis.aspartate family.misc.homoserine.aspartate semialdehyde dehydrogenase	0	0	0	4.56438	4.56621		0	0	0	0	NST exclusive	AT1G14810	Semialdehyde dehydrogenase, NAD binding domain	PF01118	GO:0016620,GO:0051287,GO:0055114
Eni_042988	amino acid metabolism.synthesis.branched chain group.common.acetolactate synthase	0	2.44995	2.98285	2.99295	2.72926		0	0	0	0	NST exclusive	AT3G48560	acolac_lg: acetolactate synthase, large subunit, biosynthetic type	TIGR00118	GO:0000287,GO:0003984,GO:0009082,GO:0030976,GO:0050660
Eni_011627	amino acid metabolism.synthesis.branched chain group.common.acetolactate synthase	0	2.70222	3.20956	3.06609	3.10551		0	0	0	0	NST exclusive	AT3G48560	acolac_lg: acetolactate synthase, large subunit, biosynthetic type	TIGR00118	GO:0000287,GO:0003984,GO:0009082,GO:0030976,GO:0050660
Eni_110102	amino acid metabolism.synthesis.branched chain group.common.acetolactate synthase	0	0	4.28274	3.41231	4.22226		0	0	0	0	NST exclusive	AT3G48560	Thiamine pyrophosphate enzyme, N-terminal TPP binding domain	PF02776	GO:0030976
Eni_108896	amino acid metabolism.synthesis.branched chain group.common.branched-chain amino acid aminotransferase	0	0	0	0	-4.01996		0	0	0	0	NST exclusive	AT5G65780	ilvE_II: branched-chain amino acid aminotransferase	TIGR01123	GO:0004084,GO:0009081
Eni_021871	amino acid metabolism.synthesis.branched chain group.common.ketol-acid reductoisomerase	0	0	2.68551	2.60877	0		0	0	0	0	NST exclusive	AT3G58610	Acetohydroxy acid isomeroreductase, catalytic domain	PF07991	GO:0004455,GO:0008652,GO:0055114
Eni_006123	amino acid metabolism.synthesis.branched chain group.common.ketol-acid reductoisomerase	0	0	2.97769	3.10832	3.18681		0	0	0	0	NST exclusive	AT3G58610	Acetohydroxy acid isomeroreductase, catalytic domain	PF07991	GO:0004455,GO:0008652,GO:0055114
Eni_095309	amino acid metabolism.synthesis.branched chain group.leucine specific.2-isopropylmalate synthase	0	0	2.25641	0	2.41445		0	0	0	0	NST exclusive	AT1G74040	leuA_bact: 2-isopropylmalate synthase	TIGR00973	GO:0003852,GO:0009098
Eni_008022	amino acid metabolism.synthesis.branched chain group.leucine specific.2-isopropylmalate synthase	0	0	2.62307	0	0		0	0	0	0	NST exclusive	AT1G74040	leuA_bact: 2-isopropylmalate synthase	TIGR00973	GO:0003852,GO:0009098
Eni_052343	amino acid metabolism.synthesis.branched chain group.leucine specific.2-isopropylmalate synthase	0	3.09206	0	3.13915	3.00848		0	0	2.56452	0	Shared	AT1G74040	HMGL-like	PF00682	GO:0003824
Eni_079128	amino acid metabolism.synthesis.central amino acid metabolism.alanine.alanine aminotransferase	-18.6659	0	0	-18.4068	-18.3594		0	0	0	0	NST exclusive	AT1G72330	#N/A	#N/A	0
Eni_100824	amino acid metabolism.synthesis.central amino acid metabolism.alanine.alanine aminotransferase	-11.0141	-9.42637	-10.3834	-9.1204	-13.9403		0	0	0	-11.0077	Shared	AT1G72330	Aminotransferase class I and II	PF00155	GO:0009058,GO:0030170
Eni_097409	amino acid metabolism.synthesis.central amino acid metabolism.alanine.alanine aminotransferase	0	-6.42863	-6.56231	-6.08821	-7.55589		0	0	0	-6.41732	Shared	AT1G72330	Aminotransferase class I and II	PF00155	GO:0009058,GO:0030170
Eni_061569	amino acid metabolism.synthesis.central amino acid metabolism.alanine.alanine aminotransferase	-6.4191	-5.29746	-6.1636	-5.37141	-6.91943		0	-5.84693	-6.11033	-5.16467	Shared	AT1G72330	Aminotransferase class I and II	PF00155	GO:0009058,GO:0030170
Eni_027772	amino acid metabolism.synthesis.central amino acid metabolism.alanine.alanine aminotransferase	0	0	3.75499	0	3.95608		0	0	0	0	NST exclusive	AT1G72330	Aminotransferase class I and II	PF00155	GO:0009058,GO:0030170
Eni_081334	amino acid metabolism.synthesis.central amino acid metabolism.aspartate.aspartate aminotransferase	-5.31472	-3.48823	-4.48854	-3.73808	-5.45168		0	-4.76419	-4.14877	-3.41502	Shared	AT2G30970	Aminotransferase class I and II	PF00155	GO:0009058,GO:0030170
Eni_112191	amino acid metabolism.synthesis.central amino acid metabolism.aspartate.aspartate aminotransferase	0	0	-2.92111	0	0		0	0	0	-2.76708	Shared	AT2G30970	Aminotransferase class I and II	PF00155	GO:0009058,GO:0030170
Eni_001682	amino acid metabolism.synthesis.central amino acid metabolism.GABA.GABA transaminase	0	0	0	0	0		0	0	-4.3581	0	ST exclusive	AT3G22200	Aminotransferase class-III	PF00202	GO:0008483,GO:0030170
Eni_061391	amino acid metabolism.synthesis.central amino acid metabolism.GABA.GABA transaminase	0	0	0	0	-3.16567		0	0	-2.70133	0	Shared	AT3G22200	Aminotransferase class-III	PF00202	GO:0008483,GO:0030170
Eni_086586	amino acid metabolism.synthesis.central amino acid metabolism.GABA.Glutamate decarboxylase	0	0	-5.81996	0	0		0	0	0	0	NST exclusive	AT2G02000	Pyridoxal-dependent decarboxylase conserved domain	PF00282	GO:0016831,GO:0019752,GO:0030170
Eni_020948	amino acid metabolism.synthesis.central amino acid metabolism.GABA.Glutamate decarboxylase	0	0	0	2.49153	2.25699		0	0	0	0	NST exclusive	AT5G17330	Glu-decarb-GAD: glutamate decarboxylase	TIGR01788	GO:0004351,GO:0006536,GO:0030170
Eni_015015	amino acid metabolism.synthesis.central amino acid metabolism.GABA.Glutamate decarboxylase	2.68849	2.40375	2.34614	2.97255	2.85463		0	0	2.54267	0	Shared	AT5G17330	Glu-decarb-GAD: glutamate decarboxylase	TIGR01788	GO:0004351,GO:0006536,GO:0030170
Eni_049653	amino acid metabolism.synthesis.central amino acid metabolism.GABA.Glutamate decarboxylase	2.67111	0	2.32534	3.03463	2.86133		0	0	2.55305	0	Shared	AT5G17330	#N/A	#N/A	0
Eni_043603	amino acid metabolism.synthesis.central amino acid metabolism.GABA.Glutamate decarboxylase	0	2.85999	0	3.1254	0		0	0	0	2.86553	Shared	AT1G65960	Glu-decarb-GAD: glutamate decarboxylase	TIGR01788	GO:0004351,GO:0006536,GO:0030170
Eni_011601	amino acid metabolism.synthesis.glutamate family.arginine.argininosuccinate lyase	0	-8.99054	-8.62837	-8.73907	-8.69181		0	-8.95963	-8.68114	-8.7157	Shared	AT5G10920	#N/A	#N/A	0
Eni_062308	amino acid metabolism.synthesis.glutamate family.arginine.aspartate racemase	0	-3.39143	0	-3.68899	0		0	0	0	0	NST exclusive	AT1G15410	Asp/Glu/Hydantoin racemase	PF01177	GO:0006807,GO:0036361
Eni_036074	amino acid metabolism.synthesis.serine-glycine-cysteine group.cysteine	0	0	2.89417	2.59847	3.17964		0	0	0	2.54782	Shared	AT5G65720	Aminotransferase class-V	PF00266	GO:0008152
Eni_095540	amino acid metabolism.synthesis.serine-glycine-cysteine group.cysteine	0	0	2.52953	2.79981	2.86115		0	0	0	2.6086	Shared	AT5G65720	Aminotransferase class-V	PF00266	GO:0008152
Eni_050739	amino acid metabolism.synthesis.serine-glycine-cysteine group.cysteine.SAT	0	2.91557	0	0	3.3816		0	0	2.89449	2.79216	Shared	AT4G35640	Serine acetyltransferase, N-terminal	PF06426	GO:0005737,GO:0006535,GO:0009001
Eni_079321	amino acid metabolism.synthesis.serine-glycine-cysteine group.cysteine.SAT	0	2.68894	2.6733	2.80426	3.17401		0	0	2.63883	2.69199	Shared	AT4G35640	#N/A	#N/A	0
Eni_022811	amino acid metabolism.synthesis.serine-glycine-cysteine group.glycine.sarcosine oxidase	0	-5.79051	0	-6.63827	0		0	0	-5.47156	0	Shared	AT2G24580	#N/A	#N/A	0
Eni_070866	amino acid metabolism.synthesis.serine-glycine-cysteine group.glycine.sarcosine oxidase	0	-5.53446	0	-6.02041	0		0	0	0	0	NST exclusive	AT2G24580	FAD dependent oxidoreductase	PF01266	GO:0016491,GO:0055114
Eni_019944	amino acid metabolism.synthesis.serine-glycine-cysteine group.glycine.sarcosine oxidase	0	-5.41695	0	-5.57705	0		0	0	0	0	NST exclusive	AT2G24580	#N/A	#N/A	0
Eni_019737	amino acid metabolism.synthesis.serine-glycine-cysteine group.serine.phosphoglycerate dehydrogenase	0	0	0	2.84129	0		0	0	0	0	NST exclusive	AT4G34200	PGDH: phosphoglycerate dehydrogenase	TIGR01327	GO:0004617,GO:0006564
Eni_058059	amino acid metabolism.synthesis.serine-glycine-cysteine group.serine.phosphoglycerate dehydrogenase	0	0	0	3.40302	2.94509		0	0	0	0	NST exclusive	AT4G34200	#N/A	#N/A	0
Eni_062962	amino acid metabolism.synthesis.serine-glycine-cysteine group.serine.phosphoglycerate dehydrogenase	0	0	0	3.4507	0		0	0	0	0	NST exclusive	AT4G34200	PGDH: phosphoglycerate dehydrogenase	TIGR01327	GO:0004617,GO:0006564
Eni_048538	amino acid metabolism.synthesis.serine-glycine-cysteine group.serine.phosphoserine aminotransferase	0	0	0	0	2.96885		0	0	0	0	NST exclusive	AT4G35630	serC_1: phosphoserine transaminase	TIGR01364	GO:0006564
Eni_096365	amino acid metabolism.synthesis.serine-glycine-cysteine group.serine.phosphoserine aminotransferase	0	0	0	0	2.57225		0	0	0	0	NST exclusive	AT4G35630	#N/A	#N/A	0
Eni_008582	amino acid metabolism.synthesis.serine-glycine-cysteine group.serine.phosphoserine phosphatase	0	0	-3.39078	-2.9326	0		0	0	0	0	NST exclusive	AT1G18640	serB: phosphoserine phosphatase SerB	TIGR00338	GO:0004647,GO:0006564
Eni_049534	amino acid metabolism.synthesis.serine-glycine-cysteine group.serine.phosphoserine phosphatase	0	0	-3.74673	0	0		0	0	0	0	NST exclusive	AT1G18640	serB: phosphoserine phosphatase SerB	TIGR00338	GO:0004647,GO:0006564
Eni_070585	Biodegradation of Xenobiotics	0	-6.2867	0	0	0		0	0	0	0	NST exclusive	AT5G16080	alpha/beta hydrolase fold	PF07859	GO:0008152,GO:0016787
Eni_046984	Biodegradation of Xenobiotics.3-hydroxybutyryl-CoA dehydrogenase	0	0	2.35549	0	2.63591		0	0	2.47167	2.41325	Shared	AT3G15290	3-hydroxyacyl-CoA dehydrogenase, NAD binding domain	PF02737	GO:0003857,GO:0006631,GO:0016491,GO:0055114
Eni_112546	Biodegradation of Xenobiotics.3-hydroxybutyryl-CoA dehydrogenase	0	0	0	0	2.88844		0	0	2.94301	0	Shared	AT3G15290	#N/A	#N/A	0
Eni_110754	Biodegradation of Xenobiotics.lactoylglutathione lyase	-10.0006	-9.99348	-9.6309	-9.74174	-9.69442		0	-9.96254	-9.68374	-9.71835	Shared	AT1G80160	Glyoxalase-like domain	PF12681	NA
Eni_024096	Biodegradation of Xenobiotics.lactoylglutathione lyase	0	0	0	0	2.64661		0	0	2.5103	0	Shared	AT1G11840	glyox_I: lactoylglutathione lyase	TIGR00068	GO:0004462,GO:0046872
Eni_001567	Biodegradation of Xenobiotics.lactoylglutathione lyase	0	0	0	0	2.70006		0	0	0	0	NST exclusive	AT1G11840	glyox_I: lactoylglutathione lyase	TIGR00068	GO:0004462,GO:0046872
Eni_099319	Biodegradation of Xenobiotics.lactoylglutathione lyase	0	0	0	0	2.68949		0	0	0	0	NST exclusive	AT2G32090	Glyoxalase-like domain	PF12681	NA
Eni_109705	Biodegradation of Xenobiotics.lactoylglutathione lyase	0	0	0	0	2.51625		0	0	0	0	NST exclusive	AT1G11840	glyox_I: lactoylglutathione lyase	TIGR00068	GO:0004462,GO:0046872
Eni_042992	Biodegradation of Xenobiotics.lactoylglutathione lyase	-14.2168	0	0	0	0		0	0	0	0	NST exclusive	AT1G67280	glyox_I: lactoylglutathione lyase	TIGR00068	GO:0004462,GO:0046872
Eni_037051	Biodegradation of Xenobiotics.lactoylglutathione lyase	0	0	-13.4322	0	0		0	-13.7642	0	0	Shared	AT1G67280	glyox_I: lactoylglutathione lyase	TIGR00068	GO:0004462,GO:0046872
Eni_033691	Biodegradation of Xenobiotics.lactoylglutathione lyase	0	3.56243	3.49871	4.13932	3.90846		0	3.03686	3.97878	4.2283	Shared	AT1G80160	#N/A	#N/A	0
Eni_022524	Biodegradation of Xenobiotics.lactoylglutathione lyase	0	3.64901	3.52468	4.27594	4.12526		0	3.2482	4.2177	4.26454	Shared	AT1G80160	Glyoxalase-like domain	PF12681	NA
Eni_030561	Biodegradation of Xenobiotics.lactoylglutathione lyase	10.4694	11.3025	10.2691	10.5142	11.4015		0	9.07845	8.43825	9.62948	Shared	AT2G28420	Glyoxalase-like domain	PF12681	NA
Eni_001034	Biodegradation of Xenobiotics.lactoylglutathione lyase	10.3563	11.2158	10.7708	10.7573	11.3983		0	8.94795	9.3322	9.4903	Shared	AT2G28420	Glyoxalase-like domain	PF12681	NA
Eni_065311	Biodegradation of Xenobiotics.lactoylglutathione lyase	10.4609	10.387	10.4361	10.9398	10.1733		0	10.7343	10.3603	10.9504	Shared	AT1G07645	#N/A	#N/A	0
Eni_071226	Biodegradation of Xenobiotics.lactoylglutathione lyase	11.089	11.9491	11.6718	10.9542	12.6149		0	11.0997	12.2584	11.8476	Shared	AT1G07645	Glyoxalase-like domain	PF12681	NA
Eni_070769	Biodegradation of Xenobiotics.lactoylglutathione lyase	10.4217	9.95365	10.7816	11.2378	10.7967		0	11.1101	10.3459	11.0056	Shared	AT1G07645	Glyoxalase-like domain	PF12681	NA
Eni_036773	C1-metabolism	-14.1764	-14.1693	-13.8063	-13.9173	-13.8699		0	-14.1383	-13.8592	-13.8939	Shared	AT5G56260	NOT-MenG: RraA family	TIGR01935	GO:0008428,GO:0051252
Eni_016557	C1-metabolism	-14.4339	-14.4267	-14.0638	-9.02556	-14.1274		0	-14.3958	-14.1167	-14.1513	Shared	AT5G56260	NOT-MenG: RraA family	TIGR01935	GO:0008428,GO:0051252
Eni_088002	C1-metabolism.formate dehydrogenase	2.94532	3.73712	3.89036	4.16044	3.87161		0	3.29662	4.13114	3.91533	Shared	AT5G14780	D-isomer specific 2-hydroxyacid dehydrogenase, NAD binding domain	PF02826	GO:0051287,GO:0055114
Eni_080779	C1-metabolism.formate dehydrogenase	3.16635	3.99593	4.12945	4.41271	4.10482		0	3.51296	4.36845	4.17496	Shared	AT5G14780	D-isomer specific 2-hydroxyacid dehydrogenase, NAD binding domain	PF02826	GO:0051287,GO:0055114
Eni_071961	C1-metabolism.formate dehydrogenase	4.47785	5.51861	5.28526	5.62964	5.61475		0	4.84469	5.57897	5.5897	Shared	AT5G14780	#N/A	#N/A	0
Eni_067957	C1-metabolism.formate dehydrogenase	0	6.79691	6.89936	6.97381	6.54096		0	0	7.1334	6.95373	Shared	AT5G14780	D-isomer specific 2-hydroxyacid dehydrogenase, NAD binding domain	PF02826	GO:0051287,GO:0055114
Eni_067679	C1-metabolism.glycine hydroxymethyltransferase	-3.36799	-3.8814	-3.48889	-2.85093	-3.52851		0	-3.23106	-4.05233	-3.43215	Shared	AT4G37930	Serine hydroxymethyltransferase	PF00464	GO:0004372,GO:0006544,GO:0006563
Eni_055321	C1-metabolism.glycine hydroxymethyltransferase	-2.83044	-3.93326	-3.26797	-2.75977	-3.26334		0	-2.70779	-4.05134	-3.48489	Shared	AT4G37930	Serine hydroxymethyltransferase	PF00464	GO:0004372,GO:0006544,GO:0006563
Eni_022405	C1-metabolism.glycine hydroxymethyltransferase	0	0	2.66418	2.83248	2.99877		0	0	0	0	NST exclusive	AT4G13930	#N/A	#N/A	0
Eni_045575	C1-metabolism.tetrahydrofolate synthase	0	0	-3.6387	0	-3.68859		0	0	-3.68403	0	Shared	AT5G05980	folC: bifunctional protein FolC	TIGR01499	GO:0004326,GO:0005524,GO:0009396
Eni_095177	cell death - delay	2.91326	4.52817	5.32136	5.03747	5.19747		0	3.64105	5.00844	5.883	Shared	AT1G32230	cell death	#N/A	0
Eni_078549	cell death - promote	-3.7796	-5.82575	-7.02318	-6.36369	-6.13945		0	-3.67087	-5.83778	-7.08995	Shared	AT1G32080	LrgB-like family	PF04172	NA
Eni_022757	cell death - promote	-4.49136	-6.19793	-7.15518	-6.28377	-6.45943		0	-4.41287	-7.10138	-7.02383	Shared	AT1G32080	LrgB-like family	PF04172	NA
Eni_012223	cell wall.cell wall proteins	0	0	-3.70921	-4.09089	0		0	0	0	0	NST exclusive	AT3G48530	CBS domain	PF00571	GO:0030554
Eni_109738	cell wall.cell wall proteins	0	0	-4.15734	-3.74789	0		0	0	0	0	NST exclusive	AT3G48530	CBS domain	PF00571	GO:0030554
Eni_003764	cell wall.cell wall proteins.AGPs.AGP	-12.0431	-8.3143	-11.6731	-11.784	-11.7366		0	-12.005	-11.726	-11.7606	Shared	AT4G12730	Fasciclin domain	PF02469	NA
Eni_102843	cell wall.cell wall proteins.AGPs.AGP	0	-7.41015	-11.5378	-11.6488	-7.72424		0	0	-11.5907	-7.29033	Shared	AT5G06390	Fasciclin domain	PF02469	NA
Eni_110580	cell wall.cell wall proteins.AGPs.AGP	0	-7.87194	-11.4822	-11.5932	-7.13605		0	0	-11.5351	-7.20727	Shared	AT5G06390	#N/A	#N/A	0
Eni_062023	cell wall.cell wall proteins.AGPs.AGP	-11.2363	-11.2292	-10.8664	-10.9773	-10.9299		0	-11.1982	-6.92751	-10.9539	Shared	AT2G35860	#N/A	#N/A	0
Eni_059156	cell wall.cell wall proteins.AGPs.AGP	0	0	-10.698	-10.809	-10.7616		0	0	-10.7509	0	Shared	AT4G12730	Fasciclin domain	PF02469	NA
Eni_050145	cell wall.cell wall proteins.AGPs.AGP	-12.2375	-12.2304	-11.8675	-8.64289	-11.9311		0	-12.1994	-11.9204	-8.11924	Shared	AT2G35860	Fasciclin domain	PF02469	NA
Eni_064389	cell wall.cell wall proteins.AGPs.AGP	-5.70821	-6.11313	-5.76851	-5.98284	-5.46424		0	-6.65889	-7.35527	-7.02306	Shared	AT4G12730	Fasciclin domain	PF02469	NA
Eni_022371	cell wall.cell wall proteins.AGPs.AGP	-5.43602	-7.32504	-5.5733	-5.91254	-5.77906		0	-6.48139	-7.13221	-6.08016	Shared	AT4G12730	Fasciclin domain	PF02469	NA
Eni_019598	cell wall.cell wall proteins.AGPs.AGP	-10.4157	-6.60248	-6.76389	-5.83809	-5.91139		0	-8.67973	-6.88406	0	Shared	AT5G03170	Fasciclin domain	PF02469	NA
Eni_077106	cell wall.cell wall proteins.AGPs.AGP	-5.41201	-6.29216	-5.67174	-5.8135	-5.86318		0	-6.28377	-7.30998	-6.0226	Shared	AT4G12730	#N/A	#N/A	0
Eni_045424	cell wall.cell wall proteins.AGPs.AGP	-8.78352	-6.06682	-6.27915	-5.1661	-4.90752		0	-8.9626	-5.96905	-5.84526	Shared	AT5G03170	Fasciclin domain	PF02469	NA
Eni_035018	cell wall.cell wall proteins.AGPs.AGP	-7.2179	-6.59699	-5.98803	-5.05729	0		0	-6.98746	-6.01966	-5.3649	Shared	AT3G60900	#N/A	#N/A	0
Eni_072953	cell wall.cell wall proteins.AGPs.AGP	-6.97519	-6.7602	-5.73633	-4.77634	0		0	-7.15365	-6.18158	-5.20844	Shared	AT3G60900	#N/A	#N/A	0
Eni_078642	cell wall.cell wall proteins.AGPs.AGP	0	0	0	0	0		0	0	-4.90054	0	ST exclusive	AT5G03170	#N/A	#N/A	0
Eni_030072	cell wall.cell wall proteins.AGPs.AGP	0	0	0	0	0		0	0	-4.91455	0	ST exclusive	AT5G03170	Fasciclin domain	PF02469	NA
Eni_048026	cell wall.cell wall proteins.AGPs.AGP	-8.35452	-8.34742	-7.9857	0	0		0	0	-8.0384	0	Shared	AT5G03170	#N/A	#N/A	NA
Eni_043495	cell wall.cell wall proteins.AGPs.AGP	-7.1176	-6.89486	-5.5542	0	0		0	-8.20142	-6.99925	-5.66327	Shared	AT3G60900	Fasciclin domain	PF02469	NA
Eni_076021	cell wall.cell wall proteins.AGPs.AGP	-11.2459	-8.1447	-10.876	0	-10.9395		0	-11.2078	-10.9288	-10.9635	Shared	AT2G35860	Fasciclin domain	PF02469	NA
Eni_017000	cell wall.cell wall proteins.AGPs.AGP	10.1496	11.7368	10.9056	11.1691	12.2038		0	10.1821	12.6589	9.92894	Shared	AT3G46550	Fasciclin domain	PF02469	NA
Eni_115056	cell wall.cell wall proteins.LRR	0	-4.60369	-6.30227	-5.44446	-5.47215		0	0	0	0	NST exclusive	AT3G24480	#N/A	#N/A	GO:0005515
Eni_070106	cell wall.cell wall proteins.LRR	-5.57622	0	-7.20432	-4.96707	-7.09849		0	0	0	0	NST exclusive	AT3G24480	#N/A	#N/A	0
Eni_088938	cell wall.cell wall proteins.LRR	9.51212	8.75726	0	0	0		0	10.6719	8.77402	0	Shared	AT1G49490	#N/A	#N/A	0
Eni_022238	cell wall.cell wall proteins.LRR	0	0	0	0	0		0	7.4162	0	0	ST exclusive	AT3G19020	#N/A	#N/A	0
Eni_109792	cell wall.cell wall proteins.LRR	0	0	-5.778	0	0		0	0	0	0	NST exclusive	AT3G24480	#N/A	#N/A	GO:0005515
Eni_018374	cell wall.cell wall proteins.LRR	-6.31343	0	0	0	0		0	0	0	0	NST exclusive	AT4G06744	#N/A	#N/A	0
Eni_075221	cell wall.cell wall proteins.LRR	0	0	0	0	-9.86505		0	0	0	0	NST exclusive	AT3G22800	Leucine rich repeat	PF13855	GO:0005515
Eni_083613	cell wall.cell wall proteins.LRR	0	0	-5.56988	0	-5.3683		0	0	0	0	NST exclusive	AT5G25550	#N/A	#N/A	GO:0005515
Eni_081048	cell wall.cell wall proteins.LRR	0	-6.94078	-6.84067	0	-8.9685		0	0	-8.95783	0	Shared	AT1G12040	#N/A	#N/A	0
Eni_051190	cell wall.cellulose synthesis	0	0	-12.1431	-12.2541	-8.14415		0	0	0	-8.40453	Shared	AT5G03760	#N/A	#N/A	0
Eni_023931	cell wall.cellulose synthesis	0	-10.5795	-10.2168	-10.3277	-10.2803		0	0	-10.2696	-10.3043	Shared	AT5G03760	#N/A	#N/A	0
Eni_035708	cell wall.cellulose synthesis	0	-6.86529	0	-6.59345	0		0	0	-5.70052	-5.80864	Shared	AT1G65610	#N/A	#N/A	0
Eni_055940	cell wall.cellulose synthesis	-6.33982	-6.14101	-7.1848	-6.51162	-7.45191		0	-7.9249	-9.4963	-7.5412	Shared	AT5G49720	#N/A	#N/A	0
Eni_073098	cell wall.cellulose synthesis	0	-5.66928	-4.45969	-5.96312	0		0	0	-5.09088	-5.16112	Shared	AT1G65610	Glycosyl hydrolase family 9	PF00759	GO:0004553,GO:0005975
Eni_076968	cell wall.cellulose synthesis	0	0	-7.94344	-5.91581	-7.88399		0	0	-7.00108	-7.95393	Shared	AT5G03760	Glycosyltransferase like family 2	PF13641	NA
Eni_048218	cell wall.cellulose synthesis	-6.18784	-8.05504	-6.87783	-5.87038	-6.83186		0	-7.56023	-8.24532	-8.32696	Shared	AT5G49720	Glycosyl hydrolase family 9	PF00759	GO:0004553,GO:0005975
Eni_038297	cell wall.cellulose synthesis	0	-5.72677	0	-5.10391	0		0	0	-6.34887	-4.94894	Shared	AT1G65610	#N/A	#N/A	0
Eni_011149	cell wall.cellulose synthesis	0	0	-3.18197	-2.74955	0		0	0	-2.82646	0	Shared	AT4G07960	#N/A	#N/A	0
Eni_093818	cell wall.cellulose synthesis	0	0	0	0	-5.1835		0	0	0	0	NST exclusive	AT5G49720	Glycosyl hydrolase family 9	PF00759	GO:0004553,GO:0005975
Eni_027744	cell wall.cellulose synthesis	0	0	0	0	-8.43926		0	0	0	0	NST exclusive	AT4G31590	Glycosyltransferase like family 2	PF13641	NA
Eni_055127	cell wall.cellulose synthesis	0	0	-7.19642	0	-8.89214		0	0	0	0	NST exclusive	AT5G03760	Glycosyltransferase like family 2	PF13641	NA
Eni_066019	cell wall.cellulose synthesis	0	-9.12086	-7.51718	0	0		0	0	-8.64723	-6.91036	Shared	AT4G31590	Glycosyltransferase like family 2	PF13641	NA
Eni_022344	cell wall.cellulose synthesis.cellulose synthase	-9.04777	-12.9554	-12.5924	-12.7034	-12.656		0	-12.9244	-12.6453	-12.68	Shared	AT5G16910	#N/A	#N/A	0
Eni_084808	cell wall.cellulose synthesis.cellulose synthase	-12.9051	-12.8979	-12.535	-12.646	-12.5986		0	-12.867	-12.5879	-12.6225	Shared	AT5G16910	#N/A	#N/A	0
Eni_070597	cell wall.cellulose synthesis.cellulose synthase	-11.9811	-11.9739	-11.6111	-11.722	-11.6746		0	-11.943	-11.664	-11.6986	Shared	AT5G16910	Cellulose synthase	PF03552	GO:0016020,GO:0016760,GO:0030244
Eni_059537	cell wall.cellulose synthesis.cellulose synthase	-11.8911	0	-11.5211	-11.632	-11.5846		0	0	-11.5739	-11.6086	Shared	AT5G44030	Cellulose synthase	PF03552	GO:0016020,GO:0016760,GO:0030244
Eni_063717	cell wall.cellulose synthesis.cellulose synthase	-13.5209	-13.5137	-7.91792	-9.49078	-8.9097		0	-13.4828	-13.2037	-8.13617	Shared	AT5G17420	#N/A	#N/A	0
Eni_048476	cell wall.cellulose synthesis.cellulose synthase	-7.99844	-13.2723	-12.9094	-9.27157	-12.973		0	-13.2414	-12.9623	-12.9969	Shared	AT3G03050	#N/A	#N/A	0
Eni_095228	cell wall.cellulose synthesis.cellulose synthase	-10.5988	-10.0535	-13.3341	-9.00847	-9.32112		0	-13.6661	-13.387	-13.4216	Shared	AT5G17420	#N/A	#N/A	0
Eni_096739	cell wall.cellulose synthesis.cellulose synthase	-8.94041	-13.1411	-12.7781	-8.68539	-12.8417		0	-10.293	-12.831	-12.8657	Shared	AT3G03050	#N/A	#N/A	0
Eni_065036	cell wall.cellulose synthesis.cellulose synthase	-9.08509	-9.43747	-13.2315	-8.55127	-13.295		0	-13.5634	-13.2844	-13.319	Shared	AT3G03050	Cellulose synthase	PF03552	GO:0016020,GO:0016760,GO:0030244
Eni_048477	cell wall.cellulose synthesis.cellulose synthase	-7.65292	-8.54944	-11.2121	-8.15377	-9.36429		0	-7.57366	-9.30637	-11.2996	Shared	AT1G02730	#N/A	#N/A	0
Eni_041036	cell wall.cellulose synthesis.cellulose synthase	0	-7.08378	-7.42288	-7.74846	-9.73338		0	-8.30395	-9.7227	0	Shared	AT1G32180	#N/A	#N/A	0
Eni_112183	cell wall.cellulose synthesis.cellulose synthase	0	0	-9.13716	-6.92011	0		0	0	0	-7.73358	Shared	AT1G55850	#N/A	#N/A	0
Eni_042400	cell wall.cellulose synthesis.cellulose synthase	-7.31315	-6.73234	-7.58947	-6.63942	-7.65619		0	-8.20323	-6.28145	-7.44796	Shared	AT5G17420	#N/A	#N/A	0
Eni_061635	cell wall.cellulose synthesis.cellulose synthase	0	-3.58679	-3.91651	-5.63328	-6.98718		0	0	-4.6425	-5.08964	Shared	AT5G64740	#N/A	#N/A	0
Eni_020480	cell wall.cellulose synthesis.cellulose synthase	-5.30113	-4.18343	-5.60358	-5.55751	-4.2733		0	-5.90902	-5.49066	-6.14679	Shared	AT5G05170	Cellulose synthase	PF03552	GO:0016020,GO:0016760,GO:0030244
Eni_111512	cell wall.cellulose synthesis.cellulose synthase	0	-6.00084	-6.45149	-5.52544	-5.76953		0	0	-7.08386	-6.42294	Shared	AT5G05170	Cellulose synthase	PF03552	GO:0016020,GO:0016760,GO:0030244
Eni_055855	cell wall.cellulose synthesis.cellulose synthase	0	0	0	-5.23798	0		0	0	0	0	NST exclusive	AT4G18780	Cellulose synthase	PF03552	GO:0016020,GO:0016760,GO:0030244
Eni_069183	cell wall.cellulose synthesis.cellulose synthase	-5.07429	-4.84292	-6.1055	-4.92299	-4.25992		0	-5.73995	-6.31153	-6.5522	Shared	AT5G05170	#N/A	#N/A	0
Eni_057477	cell wall.cellulose synthesis.cellulose synthase	-5.06808	-4.42283	-3.66972	-4.77508	-4.22819		0	-6.35819	-5.53955	-4.75789	Shared	AT4G32410	Cellulose synthase	PF03552	GO:0016020,GO:0016760,GO:0030244
Eni_014507	cell wall.cellulose synthesis.cellulose synthase	-5.19586	-4.19826	-3.44073	-4.1938	-4.08858		0	-4.51868	-4.88634	-3.82179	Shared	AT5G64740	Cellulose synthase	PF03552	GO:0016020,GO:0016760,GO:0030244
Eni_101696	cell wall.cellulose synthesis.cellulose synthase	0	-3.25899	-4.31736	-3.86374	-3.59703		0	0	0	-4.16254	Shared	AT1G55850	Cellulose synthase	PF03552	GO:0016020,GO:0016760,GO:0030244
Eni_042591	cell wall.cellulose synthesis.cellulose synthase	0	0	0	-3.77448	0		0	0	-4.83271	0	Shared	AT4G32410	Cellulose synthase	PF03552	GO:0016020,GO:0016760,GO:0030244
Eni_033692	cell wall.cellulose synthesis.cellulose synthase	-4.16215	-3.07323	-3.18868	-3.56098	-3.14604		0	-4.61483	-4.33768	-3.38155	Shared	AT4G32410	#N/A	#N/A	0
Eni_028044	cell wall.cellulose synthesis.cellulose synthase	0	-3.6838	-4.09097	-3.23895	-3.52		0	0	-4.389	-4.35074	Shared	AT4G32410	#N/A	#N/A	0
Eni_110755	cell wall.cellulose synthesis.cellulose synthase	0	0	-2.89704	-3.00963	-3.02507		0	0	-3.01189	-3.13426	Shared	AT4G32410	Cellulose synthase	PF03552	GO:0016020,GO:0016760,GO:0030244
Eni_022523	cell wall.cellulose synthesis.cellulose synthase	0	0	0	0	0		0	0	-4.60779	0	ST exclusive	AT4G32410	Cellulose synthase	PF03552	GO:0016020,GO:0016760,GO:0030244
Eni_028312	cell wall.cellulose synthesis.cellulose synthase	0	0	-6.39042	0	-5.35502		0	0	0	0	NST exclusive	AT1G55850	Cellulose synthase	PF03552	GO:0016020,GO:0016760,GO:0030244
Eni_022347	cell wall.cellulose synthesis.cellulose synthase	0	-11.3785	0	0	-11.0792		0	0	-11.0685	0	Shared	AT5G16910	#N/A	#N/A	0
Eni_066717	cell wall.cellulose synthesis.cellulose synthase	0	0	-11.9525	0	-12.0161		0	0	0	-12.0401	Shared	AT5G44030	#N/A	#N/A	0
Eni_087788	cell wall.cellulose synthesis.cellulose synthase	-12.2581	0	0	0	0		0	-12.22	-11.9409	-11.9756	Shared	AT5G44030	Cellulose synthase	PF03552	GO:0016020,GO:0016760,GO:0030244
Eni_101469	cell wall.cellulose synthesis.COBRA	0	-11.0421	0	-10.7902	0		0	0	-10.7322	-10.7668	Shared	AT5G15630	#N/A	#N/A	0
Eni_056043	cell wall.cellulose synthesis.COBRA	-11.9196	-11.9125	-11.5497	-8.33058	-11.6132		0	-11.8816	-11.6025	-11.6372	Shared	AT5G60920	#N/A	#N/A	0
Eni_070832	cell wall.cellulose synthesis.COBRA	-10.9555	-10.9484	-10.5856	-7.87175	-10.6491		0	-10.9174	-10.6385	-10.6731	Shared	AT5G60920	#N/A	#N/A	0
Eni_022887	cell wall.cellulose synthesis.COBRA	0	0	-10.7512	-5.5832	0		0	0	0	0	NST exclusive	AT3G02210	COBRA-like protein	PF04833	GO:0010215,GO:0016049,GO:0031225
Eni_021360	cell wall.cellulose synthesis.COBRA	-3.63416	-3.46118	0	0	0		0	-4.53117	-4.42568	-3.84433	Shared	AT5G60920	#N/A	#N/A	0
Eni_057853	cell wall.cellulose synthesis.COBRA	-3.68333	-3.24296	-2.8464	0	0		0	-4.78761	-4.899	-3.72644	Shared	AT5G60920	#N/A	#N/A	0
Eni_018354	cell wall.cellulose synthesis.COBRA	0	-12.406	0	0	0		0	0	0	-12.1306	Shared	AT5G15630	COBRA-like protein	PF04833	GO:0010215,GO:0016049,GO:0031225
Eni_011867	cell wall.degradation	-4.95468	-7.57951	-7.84921	-7.05078	-7.1758		0	-5.24346	-8.01504	-7.29733	Shared	AT5G34940	#N/A	#N/A	0
Eni_002241	cell wall.degradation	-5.85566	-8.42369	-7.66363	-6.50322	-7.2934		0	-5.71799	-8.39186	-6.82556	Shared	AT5G34940	Glycosyl hydrolase family 79, N-terminal domain	PF03662	GO:0016020,GO:0016798
Eni_033743	cell wall.degradation	0	0	0	7.44878	0		0	0	0	0	NST exclusive	AT4G25433	#N/A	#N/A	NA
Eni_102047	cell wall.degradation.cellulases and beta -1,4-glucanases	0	-5.03524	-10.7429	-10.8538	-10.8065		0	0	-7.22365	-10.8304	Shared	AT2G32990	#N/A	#N/A	0
Eni_102624	cell wall.degradation.cellulases and beta -1,4-glucanases	0	0	0	-7.54495	-10.8377		0	0	-10.8271	-6.49985	Shared	AT2G32990	Glycosyl hydrolase family 9	PF00759	GO:0004553,GO:0005975
Eni_089601	cell wall.degradation.cellulases and beta -1,4-glucanases	0	0	0	0	-4.78223		0	0	0	0	NST exclusive	AT2G32990	Glycosyl hydrolase family 9	PF00759	GO:0004553,GO:0005975
Eni_029458	cell wall.degradation.cellulases and beta -1,4-glucanases	0	0	0	0	-7.78998		0	0	0	0	NST exclusive	AT2G32990	Glycosyl hydrolase family 9	PF00759	GO:0004553,GO:0005975
Eni_046441	cell wall.degradation.cellulases and beta -1,4-glucanases	0	0	0	0	-9.18		0	0	0	0	NST exclusive	AT2G32990	#N/A	#N/A	0
Eni_021525	cell wall.degradation.cellulases and beta -1,4-glucanases	0	0	-8.2281	0	-8.29149		0	0	0	0	NST exclusive	AT2G32990	Glycosyl hydrolase family 9	PF00759	GO:0004553,GO:0005975
Eni_089600	cell wall.degradation.cellulases and beta -1,4-glucanases	0	0	-8.92449	0	-8.98795		0	0	0	0	NST exclusive	AT2G32990	Glycosyl hydrolase family 9	PF00759	GO:0004553,GO:0005975
Eni_046442	cell wall.degradation.cellulases and beta -1,4-glucanases	0	0	-9.22541	0	-9.2889		0	0	0	0	NST exclusive	AT2G32990	#N/A	#N/A	0
Eni_055170	cell wall.degradation.mannan-xylose-arabinose-fucose	-7.74405	0	-15.5001	-12.4094	-15.5636		0	0	0	-7.06696	Shared	AT3G13750	#N/A	#N/A	0
Eni_047913	cell wall.degradation.mannan-xylose-arabinose-fucose	-11.4601	-11.453	0	-11.2011	-11.1537		0	0	0	0	NST exclusive	AT5G57560	Glycosyl hydrolases family 16	PF00722	GO:0004553,GO:0005975
Eni_043112	cell wall.degradation.mannan-xylose-arabinose-fucose	0	0	-10.4755	-10.5864	-10.539		0	0	-7.36799	-6.7382	Shared	AT1G02640	Glycosyl hydrolase family 3 N terminal domain	PF00933	GO:0004553,GO:0005975
Eni_004213	cell wall.degradation.mannan-xylose-arabinose-fucose	0	0	-15.4039	-10.3085	-15.4675		0	0	-6.74925	-6.8879	Shared	AT3G13750	Glycosyl hydrolases family 35	PF01301	GO:0004553,GO:0005975
Eni_114270	cell wall.degradation.mannan-xylose-arabinose-fucose	0	-10.4864	-10.1238	-10.2346	-10.1873		0	0	0	-10.2112	Shared	AT5G64570	Glycosyl hydrolase family 3 C-terminal domain	PF01915	GO:0004553,GO:0005975
Eni_087774	cell wall.degradation.mannan-xylose-arabinose-fucose	-10.2438	-10.2367	-9.87408	-9.98494	-9.93761		0	0	0	-9.96154	Shared	AT5G57560	Glycosyl hydrolases family 16	PF00722	GO:0004553,GO:0005975
Eni_027709	cell wall.degradation.mannan-xylose-arabinose-fucose	0	-10.1689	-9.80623	-9.91708	-9.86975		0	0	-9.85908	0	Shared	AT1G78060	Glycosyl hydrolase family 3 C-terminal domain	PF01915	GO:0004553,GO:0005975
Eni_114269	cell wall.degradation.mannan-xylose-arabinose-fucose	0	-9.857	-9.49446	-9.60528	-9.55797		0	0	-9.5473	-9.58189	Shared	AT5G64570	Glycosyl hydrolase family 3 N terminal domain	PF00933	GO:0004553,GO:0005975
Eni_013965	cell wall.degradation.mannan-xylose-arabinose-fucose	0	-10.3278	-12.653	-9.22621	-12.7166		0	0	-12.7059	0	Shared	AT5G64570	Glycosyl hydrolase family 3 N terminal domain	PF00933	GO:0004553,GO:0005975
Eni_066090	cell wall.degradation.mannan-xylose-arabinose-fucose	-7.81928	-7.76896	-9.64133	-9.22497	-9.04658		0	-7.73082	-10.6858	-8.83214	Shared	AT5G57550	#N/A	#N/A	0
Eni_078150	cell wall.degradation.mannan-xylose-arabinose-fucose	-9.08161	-9.0745	-8.71228	-8.823	-8.77573		0	-9.04358	-8.76506	-8.79963	Shared	AT1G78060	#N/A	#N/A	0
Eni_014578	cell wall.degradation.mannan-xylose-arabinose-fucose	-8.4832	0	-13.4329	-8.74834	-13.4965		0	0	0	0	NST exclusive	AT5G57560	Glycosyl hydrolases family 16	PF00722	GO:0004553,GO:0005975
Eni_059505	cell wall.degradation.mannan-xylose-arabinose-fucose	0	-8.44825	0	-8.19703	-8.14982		0	0	0	0	NST exclusive	AT1G78060	Glycosyl hydrolase family 3 C-terminal domain	PF01915	GO:0004553,GO:0005975
Eni_101637	cell wall.degradation.mannan-xylose-arabinose-fucose	0	0	-7.05239	-8.16899	-7.18627		0	0	0	0	NST exclusive	AT1G78060	#N/A	#N/A	0
Eni_070964	cell wall.degradation.mannan-xylose-arabinose-fucose	0	0	-11.4476	-7.84703	-6.2691		0	0	0	0	NST exclusive	AT1G78060	Glycosyl hydrolase family 3 N terminal domain	PF00933	GO:0004553,GO:0005975
Eni_098048	cell wall.degradation.mannan-xylose-arabinose-fucose	-10.7973	0	-9.36653	-7.64131	-8.92802		0	0	0	0	NST exclusive	AT5G64570	#N/A	#N/A	0
Eni_066861	cell wall.degradation.mannan-xylose-arabinose-fucose	0	0	0	-7.47895	-7.43184		0	0	0	0	NST exclusive	AT1G58370	Glycosyl hydrolase family 10	PF00331	GO:0004553,GO:0005975
Eni_005636	cell wall.degradation.mannan-xylose-arabinose-fucose	0	0	-10.7192	-6.82411	-6.87667		0	0	0	0	NST exclusive	AT1G78060	Glycosyl hydrolase family 3 N terminal domain	PF00933	GO:0004553,GO:0005975
Eni_057063	cell wall.degradation.mannan-xylose-arabinose-fucose	-7.61918	0	0	-6.68742	0		0	-7.16951	0	-10.3744	Shared	AT5G66460	#N/A	#N/A	GO:0004553,GO:0005975
Eni_014569	cell wall.degradation.mannan-xylose-arabinose-fucose	-6.32975	-5.44121	-8.86903	-6.46549	-7.69044		0	0	-4.93234	-5.24062	Shared	AT5G57560	Glycosyl hydrolases family 16	PF00722	GO:0004553,GO:0005975
Eni_000839	cell wall.degradation.mannan-xylose-arabinose-fucose	0	0	-11.3906	-6.03947	-11.4542		0	0	0	0	NST exclusive	AT1G02640	#N/A	#N/A	0
Eni_094826	cell wall.degradation.mannan-xylose-arabinose-fucose	-5.59495	-6.4343	-8.88469	-5.98332	-7.99473		0	0	-5.48439	-6.29046	Shared	AT5G57560	#N/A	#N/A	0
Eni_049557	cell wall.degradation.mannan-xylose-arabinose-fucose	0	0	2.81611	0	0		0	0	0	0	NST exclusive	AT3G26430	#N/A	#N/A	0
Eni_087500	cell wall.degradation.mannan-xylose-arabinose-fucose	0	0	-8.61074	0	0		0	0	-8.66351	-8.69807	Shared	AT4G33830	Glycosyl hydrolase family 10	PF00331	GO:0004553,GO:0005975
Eni_038510	cell wall.degradation.mannan-xylose-arabinose-fucose	0	-8.73843	-8.37642	0	0		0	0	-8.42917	-8.46371	Shared	AT4G33840	Glycosyl hydrolase family 10	PF00331	GO:0004553,GO:0005975
Eni_050115	cell wall.degradation.mannan-xylose-arabinose-fucose	5.0172	5.70201	4.65638	4.97872	4.71737		0	6.17643	5.85335	5.65924	Shared	AT5G66460	#N/A	#N/A	0
Eni_018502	cell wall.degradation.mannan-xylose-arabinose-fucose	5.37976	5.65457	5.71522	5.71424	4.8479		0	6.36901	6.07492	6.03435	Shared	AT5G66460	#N/A	#N/A	0
Eni_047827	cell wall.degradation.mannan-xylose-arabinose-fucose	5.33744	5.84978	5.87909	5.7431	4.80454		0	6.26604	6.38495	5.79693	Shared	AT5G66460	Cellulase (glycosyl hydrolase family 5)	PF00150	GO:0004553,GO:0005975
Eni_116936	cell wall.degradation.mannan-xylose-arabinose-fucose	5.12002	5.77488	5.64858	5.88607	4.92355		0	6.22499	6.34856	6.02222	Shared	AT5G66460	Cellulase (glycosyl hydrolase family 5)	PF00150	GO:0004553,GO:0005975
Eni_061882	cell wall.degradation.mannan-xylose-arabinose-fucose	4.99687	7.85853	7.55708	7.57489	8.12381		0	6.27519	7.68144	8.16312	Shared	AT1G58370	Glycosyl hydrolase family 10	PF00331	GO:0004553,GO:0005975
Eni_061879	cell wall.degradation.mannan-xylose-arabinose-fucose	8.28099	9.62555	9.85692	9.99593	9.10339		0	9.9431	8.77558	10.8146	Shared	AT1G58370	Glycosyl hydrolase family 10	PF00331	GO:0004553,GO:0005975
Eni_004103	cell wall.degradation.mannan-xylose-arabinose-fucose	9.96232	11.816	11.7143	11.6073	11.6519		8.89907	11.3141	11.1111	12.63	Shared	AT1G58370	#N/A	#N/A	0
Eni_000908	cell wall.degradation.pectate lyases and polygalacturonases	0	0	0	-11.0287	-7.53306		0	0	0	0	NST exclusive	AT3G16850	#N/A	#N/A	0
Eni_018785	cell wall.degradation.pectate lyases and polygalacturonases	0	0	-10.6938	-10.8047	-10.7573		0	0	0	0	NST exclusive	AT3G61490	Glycosyl hydrolases family 28	PF00295	GO:0004650,GO:0005975
Eni_084092	cell wall.degradation.pectate lyases and polygalacturonases	0	0	-10.3923	-10.5032	0		0	0	0	0	NST exclusive	AT3G16850	Glycosyl hydrolases family 28	PF00295	GO:0004650,GO:0005975
Eni_019895	cell wall.degradation.pectate lyases and polygalacturonases	0	0	0	-6.49417	-5.99389		0	0	0	0	NST exclusive	AT3G16850	Glycosyl hydrolases family 28	PF00295	GO:0004650,GO:0005975
Eni_045182	cell wall.degradation.pectate lyases and polygalacturonases	-4.23822	-4.76323	-7.15895	-6.48654	-3.80326		0	0	0	-4.65057	Shared	AT5G06860	#N/A	#N/A	NA
Eni_100320	cell wall.degradation.pectate lyases and polygalacturonases	-4.69266	-4.36432	-6.53651	-6.46727	-4.08756		0	0	0	-4.41803	Shared	AT5G06860	#N/A	#N/A	GO:0005515
Eni_005415	cell wall.degradation.pectate lyases and polygalacturonases	-4.779	-5.80374	-5.21245	-5.70457	-6.45472		0	0	-5.6784	-6.0465	Shared	AT3G61490	Glycosyl hydrolases family 28	PF00295	GO:0004650,GO:0005975
Eni_091060	cell wall.degradation.pectate lyases and polygalacturonases	9.70156	0	8.75912	0	0		0	9.94081	9.12094	8.88182	Shared	AT1G80170	Glycosyl hydrolases family 28	PF00295	GO:0004650,GO:0005975
Eni_048719	cell wall.degradation.pectate lyases and polygalacturonases	0	0	0	0	0		0	0	0	4.52343	ST exclusive	AT5G06860	#N/A	#N/A	0
Eni_068013	cell wall.degradation.pectate lyases and polygalacturonases	0	0	0	0	4.19627		0	0	0	0	NST exclusive	AT3G55140	#N/A	#N/A	0
Eni_087355	cell wall.degradation.pectate lyases and polygalacturonases	0	0	0	0	-9.00682		0	0	0	0	NST exclusive	AT1G09880	Polysaccharide lyase family 4, domain III	PF14683	NA
Eni_050005	cell wall.degradation.pectate lyases and polygalacturonases	0	0	-7.41535	0	-7.47858		0	0	-7.46795	-7.5024	Shared	AT1G70370	#N/A	#N/A	0
Eni_038704	cell wall.degradation.pectate lyases and polygalacturonases	3.34487	4.16045	3.71866	3.99602	4.40871		0	0	3.88462	3.19837	Shared	AT3G55140	#N/A	#N/A	0
Eni_051491	cell wall.degradation.pectate lyases and polygalacturonases	3.89623	4.30772	5.66991	5.27937	4.39634		0	4.11181	4.23254	5.47945	Shared	AT4G18180	#N/A	#N/A	0
Eni_102256	cell wall.degradation.pectate lyases and polygalacturonases	0	6.39701	6.65706	6.98732	7.11263		0	0	6.57312	6.87249	Shared	AT1G48100	Glycosyl hydrolases family 28	PF00295	GO:0004650,GO:0005975
Eni_004450	cell wall.degradation.pectate lyases and polygalacturonases	10.0804	9.8013	8.26459	7.67813	8.59286		0	9.78872	9.79049	8.50534	Shared	AT1G80170	#N/A	#N/A	0
Eni_042897	cell wall.degradation.pectate lyases and polygalacturonases	0	0	0	7.99414	0		0	0	7.56794	8.27024	Shared	AT4G18180	Glycosyl hydrolases family 28	PF00295	GO:0004650,GO:0005975
Eni_117224	cell wall.degradation.pectate lyases and polygalacturonases	9.84449	9.16994	8.56648	8.11428	9.74472		0	9.67474	8.60646	9.01064	Shared	AT1G80170	Glycosyl hydrolases family 28	PF00295	GO:0004650,GO:0005975
Eni_001374	cell wall.degradation.pectate lyases and polygalacturonases	0	0	8.37808	9.09828	0		0	0	0	0	NST exclusive	AT5G15110	Pectate lyase	PF00544	NA
Eni_079831	cell wall.hemicellulose synthesis	0	0	0	0	8.89848		0	0	8.82364	0	Shared	AT5G62620	#N/A	#N/A	0
Eni_072546	cell wall.hemicellulose synthesis	0	0	0	0	3.31547		0	0	0	3.45148	Shared	AT1G74800	Galactoside-binding lectin	PF00337	GO:0030246
Eni_064790	cell wall.hemicellulose synthesis	0	0	0	4.95528	5.05918		0	0	4.75841	0	Shared	AT5G20260	Exostosin family	PF03016	NA
Eni_052512	cell wall.hemicellulose synthesis	5.41807	5.64863	4.31833	5.30589	4.57875		0	6.00308	5.23098	5.40241	Shared	AT5G62620	Galactosyltransferase	PF01762	GO:0006486,GO:0008378,GO:0016020
Eni_089234	cell wall.hemicellulose synthesis	0	5.79174	6.00436	5.92107	5.87404		0	5.37596	6.46724	7.39841	Shared	AT1G74800	#N/A	#N/A	0
Eni_079830	cell wall.hemicellulose synthesis	0	0	5.5433	6.87668	6.14046		0	5.93444	0	5.75769	Shared	AT1G74800	#N/A	#N/A	0
Eni_109825	cell wall.hemicellulose synthesis	13.2424	13.2913	12.7875	12.0032	12.9987		0	13.6329	13.1043	12.6041	Shared	AT5G62620	Galactosyltransferase	PF01762	GO:0006486,GO:0008378,GO:0016020
Eni_090917	cell wall.hemicellulose synthesis.glucuronoxylan	0	0	0	-6.35297	-10.3099		0	0	0	-6.96528	Shared	AT2G37090	#N/A	#N/A	0
Eni_007209	cell wall.hemicellulose synthesis.glucuronoxylan	0	0	-3.84359	-3.86531	-3.49279		0	0	-3.62364	-3.93835	Shared	AT2G37090	Glycosyltransferase family 43	PF03360	GO:0015018,GO:0016020
Eni_000676	cell wall.modification	-13.9593	-13.9522	-13.5892	-13.7002	-13.6528		0	-13.9212	-13.6421	-13.6767	Shared	AT2G45110	Pollen allergen	PF01357	NA
Eni_069188	cell wall.modification	-10.4545	-13.5237	-13.1608	-13.2717	-13.2244		0	-13.4928	-13.2137	0	Shared	AT1G69530	Pollen allergen	PF01357	NA
Eni_025699	cell wall.modification	-10.1231	-13.4779	-13.1149	-13.2259	-13.1785		0	-13.4469	-13.1678	-8.3675	Shared	AT1G69530	#N/A	#N/A	0
Eni_013221	cell wall.modification	-13.0928	-13.0857	-12.7228	-12.8337	-12.7863		0	-13.0547	-12.7757	0	Shared	AT1G69530	Pollen allergen	PF01357	NA
Eni_008398	cell wall.modification	-12.4467	-12.4395	-12.0766	-12.1876	-12.1402		0	-12.4086	-12.1295	-12.1642	Shared	AT1G65680	Pollen allergen	PF01357	NA
Eni_111655	cell wall.modification	0	-10.4004	-10.0377	-10.1486	0		0	0	-10.0905	-10.1252	Shared	AT1G14720	#N/A	#N/A	0
Eni_061348	cell wall.modification	0	0	0	-10.0404	0		0	0	0	0	NST exclusive	AT1G14720	Glycosyl hydrolases family 16	PF00722	GO:0004553,GO:0005975
Eni_062251	cell wall.modification	-14.2083	-14.2012	-13.8383	-9.16271	-13.9019		0	-14.1703	-13.8912	-13.9258	Shared	AT2G45110	Pollen allergen	PF01357	NA
Eni_046497	cell wall.modification	-13.5396	-16.3756	-8.53627	-8.67369	-16.0762		0	-16.3446	-10.3771	-8.2441	Shared	AT1G65680	Pollen allergen	PF01357	NA
Eni_105127	cell wall.modification	-15.7525	-12.7847	-11.7284	-8.63128	-15.446		0	-10.8357	-9.7844	-7.72098	Shared	AT1G65680	Pollen allergen	PF01357	NA
Eni_008401	cell wall.modification	-15.9337	-15.9265	-9.09629	-8.40071	-15.6272		0	-15.8956	-15.6165	-7.95404	Shared	AT1G65680	Rare lipoprotein A (RlpA)-like double-psi beta-barrel	PF03330	NA
Eni_066092	cell wall.modification	-12.9705	-12.9633	-12.6004	-7.69436	-12.664		0	-8.9243	-12.6533	-12.688	Shared	AT5G57550	#N/A	#N/A	0
Eni_076703	cell wall.modification	0	-7.11861	-7.23208	-5.64086	0		0	0	-7.0122	-6.50873	Shared	AT1G14720	#N/A	#N/A	0
Eni_087776	cell wall.modification	-4.3196	-3.81002	-3.79708	-4.59146	0		0	0	-4.44799	-3.9528	Shared	AT5G57560	Glycosyl hydrolases family 16	PF00722	GO:0004553,GO:0005975
Eni_098151	cell wall.modification	-4.3178	-4.29404	-3.65087	-4.45344	-3.5585		0	0	-4.3897	-3.84979	Shared	AT5G57560	#N/A	#N/A	0
Eni_021924	cell wall.modification	0	0	-8.31436	0	0		0	0	0	0	NST exclusive	AT3G45970	Pollen allergen	PF01357	NA
Eni_077182	cell wall.modification	0	0	-10.0043	0	0		0	0	0	0	NST exclusive	AT1G32170	Glycosyl hydrolases family 16	PF00722	GO:0004553,GO:0005975
Eni_029997	cell wall.modification	0	-10.6209	-13.9522	0	-14.0158		0	0	-14.0051	0	Shared	AT1G69530	#N/A	#N/A	0
Eni_020629	cell wall.pectin*esterases.acetyl esterase	-4.9672	-7.59047	-6.80591	-11.6191	-7.40012		0	-4.43584	-6.87057	-7.01305	Shared	AT2G46930	#N/A	#N/A	0
Eni_023141	cell wall.pectin*esterases.acetyl esterase	0	0	-10.506	-10.6169	-10.5695		0	0	0	0	NST exclusive	AT3G09410	Pectinacetylesterase	PF03283	NA
Eni_054469	cell wall.pectin*esterases.acetyl esterase	-6.7623	-7.4643	-7.45805	-7.73942	-10.3227		0	-5.8441	-6.42931	-7.49584	Shared	AT3G62060	Pectinacetylesterase	PF03283	NA
Eni_017395	cell wall.pectin*esterases.acetyl esterase	-6.28392	-6.72878	-7.76926	-7.58918	-8.57288		0	-5.49026	-6.57222	-7.52441	Shared	AT3G62060	#N/A	#N/A	0
Eni_068478	cell wall.pectin*esterases.acetyl esterase	0	0	-5.17895	-4.52703	0		0	0	0	-4.64668	Shared	AT3G05910	Pectinacetylesterase	PF03283	NA
Eni_063250	cell wall.pectin*esterases.PME	0	0	0	-9.27535	-9.22805		0	0	0	0	NST exclusive	AT2G43050	Pectinesterase	PF01095	GO:0005618,GO:0030599,GO:0042545
Eni_074290	cell wall.pectin*esterases.PME	0	0	0	0	0		0	0	3.08591	3.26726	ST exclusive	AT3G29090	Pectinesterase	PF01095	GO:0005618,GO:0030599,GO:0042545
Eni_104850	cell wall.pectin*esterases.PME	0	0	0	0	0		0	0	0	3.57582	ST exclusive	AT3G29090	Pectinesterase	PF01095	GO:0005618,GO:0030599,GO:0042545
Eni_064818	cell wall.pectin*esterases.PME	0	0	0	4.49141	0		0	0	0	0	NST exclusive	AT5G19730	#N/A	#N/A	0
Eni_019159	cell wall.precursor synthesis.GAE	-5.14276	0	0	-5.78667	-4.64359		0	0	0	0	NST exclusive	AT3G23820	NAD dependent epimerase/dehydratase family	PF01370	GO:0003824,GO:0050662
Eni_075730	cell wall.precursor synthesis.KDO pathway.arabinose-5-phosphate isomerase	0	0	0	0	-4.22999		0	0	0	0	NST exclusive	AT3G54690	kpsF: sugar isomerase, KpsF/GutQ family	TIGR00393	GO:0005975,GO:0016853
Eni_087174	cell wall.precursor synthesis.phosphomannose isomerase	0	0	3.4328	0	3.21431		0	0	0	0	NST exclusive	AT1G67070	Phosphomannose isomerase type I	PF01238	GO:0004476,GO:0005975,GO:0008270
Eni_025312	cell wall.precursor synthesis.RHM	-7.18333	0	0	0	0		0	0	0	0	NST exclusive	AT1G78570	#N/A	#N/A	0
Eni_047952	cell wall.precursor synthesis.UDP-Glc dehydrogenase (UGD)	8.52849	6.12332	6.53644	0	6.5652		0	7.96935	6.15212	6.14455	Shared	AT1G26570	#N/A	#N/A	0
Eni_084459	cell wall.precursor synthesis.UDP-Glc dehydrogenase (UGD)	8.1756	0	6.15063	0	6.66086		0	7.66982	0	6.00788	Shared	AT1G26570	#N/A	#N/A	0
Eni_090754	cell wall.precursor synthesis.UGE	0	0	0	0	0		0	-4.19955	0	0	ST exclusive	AT4G10960	#N/A	#N/A	0
Eni_033154	cell wall.precursor synthesis.UGE	0	2.99957	3.08128	3.03584	3.35906		0	0	3.18699	3.26381	Shared	AT4G10960	NAD dependent epimerase/dehydratase family	PF01370	GO:0003824,GO:0050662
Eni_087359	cell wall.precursor synthesis.UGE	0	3.34729	3.63276	3.70393	3.48191		0	2.88673	3.4908	3.76093	Shared	AT4G10960	galE: UDP-glucose 4-epimerase GalE	TIGR01179	GO:0003978,GO:0006012
Eni_061526	cell wall.precursor synthesis.UGE	3.18839	4.50584	5.04644	5.21477	4.73462		0	3.64113	4.9771	5.26687	Shared	AT4G23920	galE: UDP-glucose 4-epimerase GalE	TIGR01179	GO:0003978,GO:0006012
Eni_001176	cell wall.precursor synthesis.UXS	0	0	0	0	-4.18122		0	0	0	0	NST exclusive	AT3G62830	NAD dependent epimerase/dehydratase family	PF01370	GO:0003824,GO:0050662
Eni_081463	cell.cell death.plants	0	0	0	0	5.09942		0	0	0	0	NST exclusive	AT5G23040	Protein of unknown function (DUF3353)	PF11833	NA
Eni_044449	cell.cell death.plants	0	0	0	0	0		0	2.73137	0	0	ST exclusive	AT3G44880	Pheophorbide a oxygenase	PF08417	GO:0010277,GO:0055114
Eni_107331	cell.cell death.plants	0	0	2.55684	2.77287	2.44413		0	0	0	2.43533	Shared	AT2G34690	Glycolipid transfer protein (GLTP)	PF08718	GO:0005737,GO:0017089,GO:0046836,GO:0051861
Eni_002066	cell.cycle	0	0	0	-11.3307	0		0	0	0	0	NST exclusive	AT1G44110	Cyclin, N-terminal domain	PF00134	NA
Eni_091171	cell.cycle	0	8.70843	8.60908	0	10.8728		0	0	7.70547	8.09005	Shared	AT5G41770	#N/A	#N/A	0
Eni_010886	cell.cycle	0	0	8.3475	0	8.74565		0	0	0	8.23177	Shared	AT5G41770	#N/A	#N/A	GO:0005515
Eni_042119	cell.cycle	0	5.31144	0	0	5.58053		0	0	0	0	NST exclusive	AT1G70210	#N/A	#N/A	0
Eni_029347	cell.cycle	0	0	0	0	4.97725		0	0	0	0	NST exclusive	AT1G17130	#N/A	#N/A	0
Eni_056402	cell.cycle	0	0	0	0	4.14295		0	0	0	0	NST exclusive	AT1G17130	Family of unknown function (DUF572)	PF04502	NA
Eni_005684	cell.cycle	0	0	0	0	-4.58642		0	0	0	0	NST exclusive	AT5G65420	Cyclin, N-terminal domain	PF00134	NA
Eni_080177	cell.cycle	0	0	0	0	0		0	-6.12553	0	0	ST exclusive	AT2G44740	Cyclin	PF08613	GO:0000079,GO:0019901
Eni_009933	cell.cycle	0	0	0	0	-9.67163		0	0	0	0	NST exclusive	AT2G44740	#N/A	#N/A	0
Eni_011612	cell.cycle	0	0	0	2.43046	0		0	0	0	0	NST exclusive	AT3G10530	BING4CT (NUC141) domain	PF08149	NA
Eni_041590	cell.cycle	0	0	0	2.49431	2.5833		0	0	0	0	NST exclusive	AT4G28980	Protein kinase domain	PF00069	GO:0004672,GO:0005524,GO:0006468
Eni_111488	cell.cycle	0	0	2.73406	2.63262	0		0	0	0	0	NST exclusive	AT4G28980	Protein kinase domain	PF00069	GO:0004672,GO:0005524,GO:0006468
Eni_105256	cell.cycle	0	0	0	3.91116	3.64461		0	0	0	4.00425	Shared	AT2G41830	#N/A	#N/A	0
Eni_081037	cell.cycle.peptidylprolyl isomerase	0	0	0	-3.87215	0		0	0	0	0	NST exclusive	AT1G74070	Cyclophilin type peptidyl-prolyl cis-trans isomerase/CLD	PF00160	GO:0000413,GO:0003755,GO:0006457
Eni_114760	cell.cycle.peptidylprolyl isomerase	0	0	-2.59624	-2.59454	-2.63948		0	0	0	0	NST exclusive	AT5G35100	Cyclophilin type peptidyl-prolyl cis-trans isomerase/CLD	PF00160	GO:0000413,GO:0003755,GO:0006457
Eni_077610	cell.cycle.peptidylprolyl isomerase	0	0	2.33739	0	2.26107		0	0	0	0	NST exclusive	AT3G63400	#N/A	#N/A	0
Eni_075234	cell.cycle.peptidylprolyl isomerase	0	0	0	0	2.64833		0	0	0	0	NST exclusive	AT5G67530	#N/A	#N/A	0
Eni_019925	cell.cycle.peptidylprolyl isomerase	0	-3.51763	0	0	0		0	0	0	0	NST exclusive	AT3G15520	#N/A	#N/A	0
Eni_112022	cell.division	-8.52752	-5.33361	-5.04743	-5.63656	0		0	-9.90154	-14.6225	-5.81586	Shared	AT2G20190	#N/A	#N/A	0
Eni_067615	cell.division	-5.15144	-5.78999	-4.40526	-5.13053	-4.19205		0	-6.16437	-7.61888	-6.15751	Shared	AT2G20190	#N/A	#N/A	0
Eni_062635	cell.division	0	0	2.85834	0	3.09326		0	0	0	3.01349	Shared	AT5G40770	SPFH domain / Band 7 family	PF01145	NA
Eni_078590	cell.division	0	0	0	0	0		0	3.77795	3.47013	0	ST exclusive	AT5G19420	Transcription factor regulating root and shoot growth via Pin3	PF08381	NA
Eni_012306	cell.division	0	0	0	0	0		0	0	-4.03221	0	ST exclusive	AT2G20190	#N/A	#N/A	0
Eni_018219	cell.division	0	0	0	0	-5.875		0	0	0	0	NST exclusive	AT1G80370	Cyclin, N-terminal domain	PF00134	NA
Eni_027615	cell.division	0	0	2.42247	2.36012	2.59432		0	0	0	2.36427	Shared	AT3G11450	DnaJ domain	PF00226	NA
Eni_029492	cell.division	0	0	2.63071	2.67284	0		0	0	0	2.65739	Shared	AT5G40770	SPFH domain / Band 7 family	PF01145	NA
Eni_068790	cell.division	0	0	0	3.19808	0		0	0	0	0	NST exclusive	AT4G21800	#N/A	#N/A	0
Eni_038252	cell.division	0	3.50029	3.83712	3.87765	3.88246		0	0	3.76591	3.87833	Shared	AT5G11580	Regulator of chromosome condensation (RCC1) repeat	PF00415	NA
Eni_016103	cell.division	0	3.48101	3.51882	4.0317	4.05558		0	0	3.83005	3.65861	Shared	AT5G11580	Regulator of chromosome condensation (RCC1) repeat	PF00415	NA
Eni_039267	cell.division.plastid	0	0	0	-3.36665	0		0	0	0	0	NST exclusive	AT2G21280	yfcH: TIGR01777 family protein	TIGR01777	NA
Eni_022620	cell.organisation	0	-8.22764	-8.2175	-13.1597	0		0	0	-9.51834	-8.67457	Shared	AT2G38750	Annexin	PF00191	GO:0005509,GO:0005544
Eni_083661	cell.organisation	0	0	0	-11.5864	0		0	0	-11.5284	0	Shared	AT5G08120	#N/A	#N/A	0
Eni_089078	cell.organisation	-11.5476	-11.5405	-11.1777	-11.2886	-8.19904		0	-11.5095	-11.2305	-11.2652	Shared	AT2G21300	Kinesin motor domain	PF00225	GO:0003777,GO:0005524,GO:0007018,GO:0008017
Eni_024950	cell.organisation	0	0	-10.7606	-10.8715	-10.8242		0	0	-10.8135	-10.8481	Shared	AT4G05190	Kinesin motor domain	PF00225	GO:0003777,GO:0005524,GO:0007018,GO:0008017
Eni_046293	cell.organisation	0	-10.9749	-10.6122	-10.7231	-10.6757		0	0	0	-10.6997	Shared	AT4G05190	Kinesin motor domain	PF00225	GO:0003777,GO:0005524,GO:0007018,GO:0008017
Eni_074477	cell.organisation	0	0	0	-10.4587	0		0	0	0	0	NST exclusive	AT3G04710	Ankyrin repeats (3 copies)	PF12796	NA
Eni_042281	cell.organisation	0	-10.6027	-10.2399	-10.3508	-10.3035		0	0	-10.2928	-7.06538	Shared	AT4G03500	#N/A	#N/A	0
Eni_034412	cell.organisation	0	0	0	-10.1954	-10.1481		0	-10.4163	-10.1374	0	Shared	AT1G55550	Kinesin motor domain	PF00225	GO:0003777,GO:0005524,GO:0007018,GO:0008017
Eni_087477	cell.organisation	0	-10.0455	0	-9.79373	-9.74641		0	0	0	-9.77034	Shared	AT5G27950	#N/A	#N/A	0
Eni_114890	cell.organisation	0	-8.22152	-13.3843	-9.72313	-8.92899		0	0	-9.2515	-8.2649	Shared	AT2G38750	#N/A	#N/A	0
Eni_054606	cell.organisation	-7.87598	-9.71091	-8.77034	-9.34823	-12.4859		0	0	-9.32188	-12.5099	Shared	AT4G03500	Domain of unknown function	PF13962	NA
Eni_066403	cell.organisation	0	0	-12.4916	-9.0537	0		0	0	-8.57307	0	Shared	AT2G38760	Annexin	PF00191	GO:0005509,GO:0005544
Eni_066404	cell.organisation	0	-8.55339	-8.9703	-8.06838	-7.3983		0	-6.19806	-10.0531	-7.90027	Shared	AT2G38750	Annexin	PF00191	GO:0005509,GO:0005544
Eni_046666	cell.organisation	0	0	0	-7.017	0		0	0	0	-6.21248	Shared	AT3G12020	Kinesin motor domain	PF00225	GO:0003777,GO:0005524,GO:0007018,GO:0008017
Eni_005138	cell.organisation	0	0	0	-6.09988	0		0	0	0	0	NST exclusive	AT3G12020	Kinesin motor domain	PF00225	GO:0003777,GO:0005524,GO:0007018,GO:0008017
Eni_045141	cell.organisation	0	0	-6.92556	-5.62137	0		0	0	-5.5451	0	Shared	AT3G49650	#N/A	#N/A	0
Eni_068229	cell.organisation	0	-7.34116	-6.49072	-5.39822	-7.75985		0	0	0	-5.63926	Shared	AT1G42550	#N/A	#N/A	0
Eni_010667	cell.organisation	0	0	0	-5.37405	-5.45972		0	0	0	0	NST exclusive	AT5G19940	#N/A	#N/A	NA
Eni_012988	cell.organisation	0	0	0	-5.31067	0		0	0	-5.39842	-8.63517	Shared	AT1G11740	#N/A	#N/A	0
Eni_060590	cell.organisation	0	0	-5.29704	-4.99671	0		0	-5.6429	-5.53557	0	Shared	AT2G38760	Annexin	PF00191	GO:0005509,GO:0005544
Eni_092698	cell.organisation	0	-6.8819	0	-4.9592	-6.21927		0	0	-5.65665	0	Shared	AT2G28840	Ankyrin repeats (3 copies)	PF12796	NA
Eni_093967	cell.organisation	-5.72072	-4.94259	-4.56926	-4.9087	-4.81976		0	-6.4148	-5.32229	-5.30466	Shared	AT3G51150	#N/A	#N/A	0
Eni_071292	cell.organisation	0	-3.47742	-4.52992	-4.76418	-4.47917		0	0	-3.88581	-4.44919	Shared	AT5G47820	#N/A	#N/A	0
Eni_070282	cell.organisation	0	0	-5.50314	-4.44894	0		0	0	0	-5.04519	Shared	AT5G19940	#N/A	#N/A	NA
Eni_036940	cell.organisation	-4.75114	-3.82935	-4.36217	-4.39224	-3.74561		0	-4.30878	-4.13877	-4.06445	Shared	AT3G27960	Tetratricopeptide repeat	PF13424	NA
Eni_010352	cell.organisation	0	-3.96285	-4.44937	-3.93638	-4.99081		0	0	-3.73086	0	Shared	AT3G26070	PAP_fibrillin	PF04755	NA
Eni_017114	cell.organisation	0	-2.72719	-3.5639	-3.77513	-3.99327		0	0	-2.92252	-3.65697	Shared	AT4G05190	Kinesin motor domain	PF00225	GO:0003777,GO:0005524,GO:0007018,GO:0008017
Eni_109133	cell.organisation	0	0	-3.08177	-3.75922	-3.8523		0	0	-3.33185	-3.7116	Shared	AT5G09820	#N/A	#N/A	0
Eni_066785	cell.organisation	0	0	-2.96463	-3.74211	-3.68085		0	0	-2.92465	-3.35307	Shared	AT5G09820	#N/A	#N/A	0
Eni_108546	cell.organisation	0	-3.11869	-2.99021	-3.64152	-4.18357		0	0	-3.36818	-3.41657	Shared	AT4G05190	Kinesin motor domain	PF00225	GO:0003777,GO:0005524,GO:0007018,GO:0008017
Eni_067853	cell.organisation	0	0	-4.17282	-3.39194	-3.54949		0	0	0	0	NST exclusive	AT5G56180	Actin	PF00022	NA
Eni_076587	cell.organisation	0	-2.85554	-2.95443	-3.22993	-2.86712		0	0	-2.92978	-3.03358	Shared	AT2G35490	#N/A	#N/A	0
Eni_000040	cell.organisation	0	0	0	-3.18463	0		0	0	0	0	NST exclusive	AT1G51110	PAP_fibrillin	PF04755	NA
Eni_015164	cell.organisation	0	0	0	-2.8917	-2.42408		0	0	-2.64857	0	Shared	AT2G38440	#N/A	#N/A	0
Eni_055115	cell.organisation	0	0	0	-2.82724	0		0	0	0	0	NST exclusive	AT1G51110	PAP_fibrillin	PF04755	NA
Eni_019501	cell.organisation	6.51972	6.61775	6.30405	0	7.09063		0	6.64991	8.15839	6.78496	Shared	AT5G56600	#N/A	#N/A	0
Eni_116768	cell.organisation	0	0	6.14499	0	0		0	0	6.30085	6.09367	Shared	AT4G22240	PAP_fibrillin	PF04755	NA
Eni_028112	cell.organisation	0	0	7.94484	0	0		0	0	7.86746	0	Shared	AT5G56600	#N/A	#N/A	0
Eni_044492	cell.organisation	0	0	0	0	0		0	0	0	5.68383	ST exclusive	AT1G74790	Glucose / Sorbosone dehydrogenase	PF07995	GO:0005975,GO:0016901,GO:0048038
Eni_069749	cell.organisation	0	0	0	0	0		0	0	3.94466	0	ST exclusive	AT3G04710	#N/A	#N/A	0
Eni_011794	cell.organisation	0	0	3.08607	0	0		0	0	0	0	NST exclusive	AT2G28840	#N/A	#N/A	0
Eni_022733	cell.organisation	0	0	0	0	2.28749		0	0	0	0	NST exclusive	AT4G19150	Ankyrin repeats (3 copies)	PF12796	NA
Eni_005072	cell.organisation	0	0	0	0	-2.65924		0	0	0	0	NST exclusive	AT5G10470	Kinesin motor domain	PF00225	GO:0003777,GO:0005524,GO:0007018,GO:0008017
Eni_001440	cell.organisation	0	0	0	0	-4.2814		0	0	0	0	NST exclusive	AT1G01950	Kinesin motor domain	PF00225	GO:0003777,GO:0005524,GO:0007018,GO:0008017
Eni_101275	cell.organisation	0	0	0	0	-5.0519		0	0	0	0	NST exclusive	AT3G47430	Peroxisomal biogenesis factor 11 (PEX11)	PF05648	GO:0005779,GO:0016559
Eni_024791	cell.organisation	0	0	-5.23059	0	0		0	0	0	0	NST exclusive	AT5G56180	#N/A	#N/A	0
Eni_032558	cell.organisation	0	0	-2.73111	0	-2.77787		0	0	0	0	NST exclusive	AT2G46910	#N/A	#N/A	0
Eni_090372	cell.organisation	0	0	-8.56973	0	0		0	0	0	0	NST exclusive	AT2G37080	#N/A	#N/A	0
Eni_056936	cell.organisation	0	0	0	0	0		0	0	0	-9.28891	ST exclusive	AT2G25050	Formin Homology 2 Domain	PF02181	NA
Eni_000377	cell.organisation	0	0	-9.46607	0	0		0	0	0	0	NST exclusive	AT3G04710	Ankyrin repeats (3 copies)	PF12796	NA
Eni_043329	cell.organisation	0	0	0	0	-10.2696		0	0	0	0	NST exclusive	AT1G42550	#N/A	#N/A	0
Eni_068232	cell.organisation	0	-5.81968	0	0	0		0	0	0	-4.82422	Shared	AT1G42550	#N/A	#N/A	0
Eni_022621	cell.organisation	0	0	0	0	0		0	0	-11.8087	0	ST exclusive	AT2G38760	Annexin	PF00191	GO:0005509,GO:0005544
Eni_035307	cell.organisation	0	-4.79736	-4.26665	0	0		0	0	-5.09901	0	Shared	AT2G34560	ATPase family associated with various cellular activities (AAA)	PF00004	GO:0005524
Eni_015868	cell.organisation	0	-5.36841	0	0	0		0	0	-4.40553	-4.88765	Shared	AT1G42550	#N/A	#N/A	0
Eni_073793	cell.organisation	0	-7.34939	0	0	-8.16498		0	0	0	0	NST exclusive	AT1G42550	#N/A	#N/A	0
Eni_071990	cell.organisation	0	0	-10.4885	0	0		0	0	0	-10.576	Shared	AT5G27950	Kinesin motor domain	PF00225	GO:0003777,GO:0005524,GO:0007018,GO:0008017
Eni_015867	cell.organisation	0	0	-12.2456	0	-9.27527		0	0	0	0	NST exclusive	AT1G42550	#N/A	#N/A	0
Eni_046385	cell.organisation	0	-11.0574	0	0	0		0	0	-10.7475	0	Shared	AT2G28840	Ankyrin repeats (3 copies)	PF12796	NA
Eni_051497	cell.organisation	0	0	-6.48262	0	-6.54168		0	-7.43264	0	-8.44493	Shared	AT5G66310	#N/A	#N/A	0
Eni_105535	cell.organisation	0	-12.0374	-11.6745	0	-11.7381		0	0	-11.7274	-11.762	Shared	AT2G21300	Kinesin motor domain	PF00225	GO:0003777,GO:0005524,GO:0007018,GO:0008017
Eni_044680	cell.organisation	-9.97002	-9.52191	-12.4475	0	-12.5111		0	-12.7795	-12.5004	-12.535	Shared	AT2G21300	Kinesin motor domain	PF00225	GO:0003777,GO:0005524,GO:0007018,GO:0008017
Eni_088644	cell.organisation	0	0	0	2.8237	0		0	0	0	0	NST exclusive	AT4G19150	#N/A	#N/A	0
Eni_051194	cell.organisation	0	0	2.98618	3.12889	3.37269		0	0	0	2.68014	Shared	AT5G53400	#N/A	#N/A	0
Eni_000575	cell.organisation	0	0	2.85922	3.18958	3.44161		0	0	2.49905	2.70597	Shared	AT5G53400	CS domain	PF04969	NA
Eni_098927	cell.organisation	0	0	3.42288	3.19839	0		0	0	3.40998	0	Shared	AT1G74790	#N/A	#N/A	0
Eni_059709	cell.organisation	0	0	3.83896	3.41958	3.16475		0	0	4.21056	0	Shared	AT1G74790	#N/A	#N/A	0
Eni_062790	cell.organisation	0	0	4.90074	4.65131	5.02262		0	0	4.7908	0	Shared	AT5G02130	#N/A	#N/A	NA
Eni_043365	cell.organisation	0	0	0	5.60487	5.86091		0	0	0	0	NST exclusive	AT1G13330	#N/A	#N/A	0
Eni_025899	cell.organisation	0	5.918	4.99633	5.98455	0		0	0	5.19031	5.55906	Shared	AT5G02130	#N/A	#N/A	0
Eni_116092	cell.organisation	0	0	7.09841	6.63081	0		0	0	6.80762	7.23928	Shared	AT4G22240	PAP_fibrillin	PF04755	NA
Eni_030548	cell.organisation	0	5.42019	6.82279	6.80663	7.32467		0	0	5.82577	6.54686	Shared	AT5G27550	Kinesin motor domain	PF00225	GO:0003777,GO:0005524,GO:0007018,GO:0008017
Eni_048178	cell.organisation	0	0	0	7.94253	0		0	0	8.89568	0	Shared	AT1G18370	Kinesin motor domain	PF00225	GO:0003777,GO:0005524,GO:0007018,GO:0008017
Eni_085820	cell.organisation.cytoskeleton.actin.Actin	0	0	0	0	0		0	0	-2.49652	-2.75597	ST exclusive	AT5G09810	#N/A	#N/A	0
Eni_098121	cell.organisation.cytoskeleton.actin.Actin	3.99735	4.91197	4.80137	4.65365	5.27408		0	4.11656	4.91408	5.12887	Shared	AT5G09810	#N/A	#N/A	0
Eni_097226	cell.organisation.cytoskeleton.actin.actin depolymerizing factors	5.73633	4.61341	4.11379	4.47363	4.97107		0	6.07125	4.80453	4.42745	Shared	AT4G00680	Cofilin/tropomyosin-type actin-binding protein	PF00241	GO:0003779,GO:0005622
Eni_079673	cell.organisation.cytoskeleton.actin.actin depolymerizing factors	6.47727	5.54358	4.89737	4.79655	5.53005		0	6.87568	5.72824	4.58037	Shared	AT1G01750	Cofilin/tropomyosin-type actin-binding protein	PF00241	GO:0003779,GO:0005622
Eni_045136	cell.organisation.cytoskeleton.mikrotubuli	0	0	3.05584	0	4.73529		0	0	0	0	NST exclusive	AT4G14960	#N/A	#N/A	0
Eni_011170	cell.organisation.cytoskeleton.mikrotubuli	0	0	0	0	4.04512		0	0	0	0	NST exclusive	AT4G14960	#N/A	#N/A	0
Eni_087388	cell.organisation.cytoskeleton.mikrotubuli	0	0	0	0	2.80312		0	0	0	0	NST exclusive	AT4G14960	Tubulin/FtsZ family, GTPase domain	PF00091	NA
Eni_029213	cell.organisation.cytoskeleton.mikrotubuli	0	0	0	0	0		0	0	-12.0846	-6.58042	ST exclusive	AT5G12250	Tubulin/FtsZ family, GTPase domain	PF00091	NA
Eni_056343	cell.organisation.cytoskeleton.mikrotubuli	0	0	-4.85405	0	-4.97618		0	0	-5.49871	-4.94308	Shared	AT4G14960	Tubulin C-terminal domain	PF03953	GO:0003924,GO:0005525,GO:0006184,GO:0043234,GO:0051258
Eni_044768	cell.organisation.cytoskeleton.mikrotubuli	0	-3.03753	-3.74504	0	-2.96579		0	-3.6302	-4.23774	-3.63054	Shared	AT4G14960	Tubulin/FtsZ family, GTPase domain	PF00091	NA
Eni_030668	cell.organisation.cytoskeleton.mikrotubuli	0	0	0	0	0		0	0	-10.9319	-10.9665	ST exclusive	AT5G12250	Tubulin/FtsZ family, GTPase domain	PF00091	NA
Eni_051262	cell.organisation.cytoskeleton.mikrotubuli	5.20342	5.29176	5.90664	5.26411	6.21249		0	0	5.1276	0	Shared	AT1G77550	Tubulin-tyrosine ligase family	PF03133	GO:0006464
Eni_094318	cell.organisation.cytoskeleton.mikrotubuli	3.91391	5.10222	5.47145	5.39902	5.06413		0	0	3.96018	4.90883	Shared	AT1G77550	Tubulin-tyrosine ligase family	PF03133	GO:0006464
Eni_099453	cell.organisation.cytoskeleton.mikrotubuli	4.55992	5.71365	6.32549	5.61864	6.1848		0	4.32117	5.24948	5.31784	Shared	AT1G77550	#N/A	#N/A	0
Eni_061655	cell.organisation.cytoskeleton.mikrotubuli.MAP65	0	-4.95581	-6.72568	-6.98828	-6.36861		0	-6.04527	-6.71969	-7.41454	Shared	AT2G01910	#N/A	#N/A	0
Eni_062688	cell.organisation.cytoskeleton.mikrotubuli.MAP65	0	0	0	-3.63217	-3.48187		0	0	-3.86348	0	Shared	AT1G14690	#N/A	#N/A	0
Eni_088823	cell.organisation.cytoskeleton.mikrotubuli.MAP65	0	0	0	0	0		0	-12.5514	0	0	ST exclusive	AT2G01910	#N/A	#N/A	0
Eni_051926	cell.organisation.cytoskeleton.mikrotubuli.MAP65	0	0	0	0	0		0	-12.7509	0	0	ST exclusive	AT2G01910	#N/A	#N/A	0
Eni_040499	cell.organisation.cytoskeleton.mikrotubuli.MAP65	0	0	5.12821	5.5965	5.26528		0	0	0	5.14418	Shared	AT5G51600	Microtubule associated protein (MAP65/ASE1 family)	PF03999	GO:0000226,GO:0000910,GO:0008017
Eni_104642	cell.organisation.cytoskeleton.mikrotubuli.MAP70	-12.624	-12.6169	-12.2539	-12.3649	-12.3175		0	-12.5859	-12.3068	-12.3415	Shared	AT1G24764	#N/A	#N/A	0
Eni_101991	cell.organisation.cytoskeleton.mikrotubuli.MAP70	-11.4334	-11.4263	-11.0634	-11.1744	-11.127		0	-11.3953	-11.1163	-11.151	Shared	AT1G14840	Myosin II heavy chain-like	PF07058	GO:0007010,GO:0008017
Eni_028497	cell.organisation.cytoskeleton.Myosin	-6.88681	0	-6.00749	-6.65887	-7.043		0	0	0	-5.87523	Shared	AT2G34730	#N/A	#N/A	0
Eni_070871	cell.organisation.cytoskeleton.Myosin.Class VII	0	0	0	-2.5341	-2.60554		0	0	0	0	NST exclusive	AT5G54280	Myosin head (motor domain)	PF00063	GO:0003774,GO:0005524,GO:0016459
Eni_061025	cell.vesicle transport	0	0	-9.39412	-9.50493	-9.45762		0	0	-9.44694	0	Shared	AT4G22540	#N/A	#N/A	0
Eni_011420	cell.vesicle transport	3.77919	3.8559	3.06479	0	3.56765		0	4.16811	0	4.25394	Shared	AT1G28490	Syntaxin 6, N-terminal	PF09177	GO:0016020,GO:0048193
Eni_003697	cell.vesicle transport	0	0	0	0	0		0	0	8.44469	0	ST exclusive	AT3G03800	SNARE domain	PF05739	GO:0005515
Eni_011903	cell.vesicle transport	0	0	-8.15719	0	0		0	0	0	0	NST exclusive	AT5G50380	#N/A	#N/A	0
Eni_077420	cell.vesicle transport	0	0	0	0	-9.4692		0	0	-9.45852	0	Shared	AT1G62020	Coatomer (COPI) alpha subunit C-terminus	PF06957	GO:0005198,GO:0005515,GO:0006886,GO:0016192,GO:0030126
Eni_051489	cell.vesicle transport	0	2.63306	2.52617	2.45316	2.52908		0	0	2.5002	2.46488	Shared	AT4G11740	#N/A	#N/A	0
Eni_011838	cell.vesicle transport	0	2.2963	2.52405	2.605	2.47358		0	0	2.23456	2.57427	Shared	AT5G11150	#N/A	#N/A	0
Eni_002266	cell.vesicle transport	0	2.31338	2.82009	2.83896	2.71446		0	0	2.3596	2.82059	Shared	AT5G11150	Synaptobrevin	PF00957	GO:0016021,GO:0016192
Eni_089240	cell.vesicle transport	0	2.21901	2.25304	2.84259	2.79293		0	0	0	2.51889	Shared	AT1G04760	#N/A	#N/A	0
Eni_008553	cell.vesicle transport	0	0	2.26806	2.92161	2.7715		0	0	2.10376	2.43015	Shared	AT1G04760	Synaptobrevin	PF00957	GO:0016021,GO:0016192
Eni_042899	cell.vesicle transport	0	3.4011	3.24417	3.28905	3.46762		0	0	2.9882	3.18753	Shared	AT4G11740	UBX domain	PF00789	GO:0005515
Eni_063108	cell.vesicle transport	0	3.67941	3.46334	3.35752	3.78766		0	0	4.00617	3.41047	Shared	AT4G22540	Oxysterol-binding protein	PF01237	NA
Eni_026939	cell.vesicle transport	0	0	3.49484	3.50168	2.92342		0	0	0	3.21706	Shared	AT4G30240	Syntaxin 6, N-terminal	PF09177	GO:0016020,GO:0048193
Eni_017388	cell.vesicle transport	0	4.38595	4.36009	4.16027	0		0	0	4.32587	4.26986	Shared	AT4G22540	Oxysterol-binding protein	PF01237	NA
Eni_107955	Co-factor and vitamine metabolism	0	0	0	-3.06142	-3.4737		0	0	-3.27166	0	Shared	AT1G04620	Coenzyme F420 hydrogenase/dehydrogenase, beta subunit C terminus	PF04432	NA
Eni_088283	Co-factor and vitamine metabolism.folate & vitamine K.vitamine K.isochorismate synthase	0	0	0	-3.20948	-3.71833		0	0	0	0	NST exclusive	AT1G18870	Eukaryotic porin	PF01459	GO:0005741,GO:0055085
Eni_099708	Co-factor and vitamine metabolism.folate & vitamine K.vitamine K.isochorismate synthase	0	0	0	0	0		0	0	0	-2.61342	ST exclusive	AT1G18870	isochor_syn: isochorismate synthase	TIGR00543	GO:0008909,GO:0009058
Eni_052628	Co-factor and vitamine metabolism.folate & vitamine K.vitamine K.isochorismate synthase	0	0	0	0	0		0	0	-2.68266	0	ST exclusive	AT1G18870	isochor_syn: isochorismate synthase	TIGR00543	GO:0008909,GO:0009058
Eni_022605	Co-factor and vitamine metabolism.iron-sulphur clusters	0	0	0	0	2.79639		0	0	0	0	NST exclusive	AT1G72090	MiaB-like-B: MiaB-like tRNA modifying enzyme, archaeal-type	TIGR01578	NA
Eni_007018	Co-factor and vitamine metabolism.iron-sulphur clusters	0	0	2.78839	2.52522	2.57228		0	0	2.90402	2.9688	Shared	AT2G16710	TIGR00049: iron-sulfur cluster assembly accessory protein	TIGR00049	GO:0005198,GO:0016226,GO:0051536
Eni_026622	Co-factor and vitamine metabolism.iron-sulphur clusters	0	0	2.17869	2.55453	2.37013		0	0	0	0	NST exclusive	AT5G50960	#N/A	#N/A	0
Eni_007569	Co-factor and vitamine metabolism.iron-sulphur clusters	5.54725	6.24271	6.87448	7.21559	7.35076		0	5.77607	6.79641	7.03019	Shared	AT4G22220	iscU: FeS cluster assembly scaffold IscU	TIGR01999	GO:0005506,GO:0016226,GO:0051536
Eni_011999	Co-factor and vitamine metabolism.isochorismatase	-12.2321	-12.225	-11.8621	-11.973	-11.9257		0	-12.194	-11.915	-11.9496	Shared	AT3G16190	#N/A	#N/A	0
Eni_026063	Co-factor and vitamine metabolism.molybdenum cofactor.gephyrin	0	0	0	0	2.82778		0	0	0	0	NST exclusive	AT5G20990	MoeA N-terminal region (domain I and II)	PF03453	GO:0032324
Eni_033382	Co-factor and vitamine metabolism.molybdenum cofactor.gephyrin	0	0	0	0	2.79395		0	0	0	0	NST exclusive	AT5G20990	molyb_syn: molybdenum cofactor synthesis domain	TIGR00177	GO:0006777
Eni_013866	Co-factor and vitamine metabolism.pantothenate.3-methyl-2-oxobutanoate hydroxymethyltransferase (KPHMT,PANB)	0	0	0	0	4.83853		0	0	0	0	NST exclusive	AT2G46110	#N/A	#N/A	0
Eni_071951	Co-factor and vitamine metabolism.pantothenate.pantetheine-phosphate adenylyltransferase (PPAT)	0	0	-10.3422	0	0		0	0	0	0	NST exclusive	AT2G18250	#N/A	#N/A	0
Eni_005136	Co-factor and vitamine metabolism.pantothenate.pantothenate kinase (PANK)	0	4.23062	3.40677	0	4.02254		0	0	4.6393	3.21635	Shared	AT4G32180	Fumble	PF03630	GO:0004594,GO:0005524,GO:0015937
Eni_046668	Co-factor and vitamine metabolism.pantothenate.pantothenate kinase (PANK)	0	3.92827	2.78754	0	3.48757		0	0	4.15484	3.1067	Shared	AT4G32180	Fumble	PF03630	GO:0004594,GO:0005524,GO:0015937
Eni_035301	Co-factor and vitamine metabolism.riboflavin	0	-5.19914	-6.56949	-5.91836	-6.87767		0	0	-5.46423	-5.59553	Shared	AT4G21470	Haloacid dehalogenase-like hydrolase	PF13419	NA
Eni_106917	Co-factor and vitamine metabolism.riboflavin.GTP cyclohydrolase II	-13.4916	-13.4845	-13.1215	-13.2325	-13.1851		0	-13.4535	-13.1744	-13.2091	Shared	AT2G22450	3,4-dihydroxy-2-butanone 4-phosphate synthase	PF00926	GO:0008686,GO:0009231
Eni_046476	Co-factor and vitamine metabolism.thiamine	0	-3.35829	-4.44303	-5.51528	-4.8492		0	0	-4.24442	-5.00608	Shared	AT2G29630	thiC: thiamine biosynthesis protein ThiC	TIGR00190	GO:0009228,GO:0051536
Eni_029409	Co-factor and vitamine metabolism.thiamine	0	0	3.12248	2.65936	3.2023		0	0	2.79124	2.75329	Shared	AT3G24030	#N/A	#N/A	0
Eni_038090	Co-factor and vitamine metabolism.ubiquinone.hexaprenyldihydroxybenzoate methyltransferase	0	0	3.15253	3.07224	0		0	0	0	0	NST exclusive	AT2G30920	UbiG: 3-demethylubiquinone-9 3-O-methyltransferase	TIGR01983	GO:0006744,GO:0008425
Eni_085302	development.late embryogenesis abundant	0	0	2.67437	3.22041	3.1389		0	0	0	2.51009	Shared	AT2G44060	#N/A	#N/A	0
Eni_038841	development.late embryogenesis abundant	4.20622	4.39237	5.03944	3.33535	5.08763		0	4.18534	5.26327	4.80632	Shared	AT2G46140	#N/A	#N/A	0
Eni_031692	development.late embryogenesis abundant	0	4.17264	4.97299	4.36239	0		0	0	4.14469	4.34497	Shared	AT3G22490	Seed maturation protein	PF04927	NA
Eni_106342	development.late embryogenesis abundant	3.7093	4.61178	4.81568	4.98793	5.21874		0	3.54455	5.36594	5.73382	Shared	AT2G46140	Late embryogenesis abundant protein	PF03168	NA
Eni_074601	development.late embryogenesis abundant	3.72069	4.61796	4.81742	5.01118	5.23114		0	3.54611	5.37948	5.74859	Shared	AT2G46140	Late embryogenesis abundant protein	PF03168	NA
Eni_103275	development.late embryogenesis abundant	7.54243	8.8799	7.56861	8.26536	9.17561		0	7.11118	8.33381	8.45798	Shared	AT3G22490	#N/A	#N/A	0
Eni_044279	development.late embryogenesis abundant	8.59895	9.52137	8.7874	8.86627	9.54945		0	8.94532	9.55958	9.84353	Shared	AT1G01470	Late embryogenesis abundant protein	PF03168	NA
Eni_026583	development.late embryogenesis abundant	8.48411	8.54876	8.7734	9.00631	9.44308		0	8.88325	9.15862	9.21062	Shared	AT1G01470	#N/A	#N/A	0
Eni_047875	development.late embryogenesis abundant	10.4775	10.5794	10.5948	9.58588	10.0628		0	10.6249	10.4829	10.6562	Shared	AT3G22490	Seed maturation protein	PF04927	NA
Eni_116149	development.late embryogenesis abundant	10.4517	10.9291	10.3711	9.7804	10.6889		0	10.581	11.0399	10.6962	Shared	AT3G22490	Seed maturation protein	PF04927	NA
Eni_090933	development.late embryogenesis abundant	8.35881	8.83494	8.59506	9.79224	9.77485		0	8.98886	8.73665	9.7902	Shared	AT1G01470	#N/A	#N/A	0
Eni_028003	development.late embryogenesis abundant	9.38561	9.77348	10.0663	10.3134	10.6076		0	8.93339	9.67258	10.3391	Shared	AT3G22490	#N/A	#N/A	0
Eni_065810	development.late embryogenesis abundant	10.8084	11.2529	11.0647	10.3391	10.9376		0	10.9793	10.9479	11.1389	Shared	AT3G22490	#N/A	#N/A	0
Eni_013865	development.late embryogenesis abundant	9.66999	9.8067	9.87051	10.413	10.7127		0	10.0005	10.2621	10.459	Shared	AT1G01470	#N/A	#N/A	0
Eni_009789	development.squamosa promoter binding like (SPL)	0	0	0	-10.8744	0		0	0	0	0	NST exclusive	AT5G50670	SBP domain	PF03110	GO:0003677,GO:0005634
Eni_017766	development.squamosa promoter binding like (SPL)	0	0	-7.26877	-7.37904	0		0	0	0	-7.35576	Shared	AT5G50670	SBP domain	PF03110	GO:0003677,GO:0005634
Eni_038331	development.squamosa promoter binding like (SPL)	0	0	0	0	-6.55091		0	0	-9.63401	-9.66861	Shared	AT1G53160	SBP domain	PF03110	GO:0003677,GO:0005634
Eni_024325	development.storage proteins	-11.2782	-16.9898	-16.6268	-12.8957	-16.6904		0	-16.9588	-12.3273	-11.4098	Shared	AT2G26560	Patatin-like phospholipase	PF01734	GO:0006629
Eni_001838	development.storage proteins	-11.0711	-12.7212	-13.2755	-10.8085	-12.0237		0	-11.053	-13.1369	-11.2231	Shared	AT2G26560	#N/A	#N/A	0
Eni_023956	development.storage proteins	0	-8.18468	0	-7.93361	-7.88643		0	0	0	0	NST exclusive	AT2G26560	#N/A	#N/A	0
Eni_066448	development.storage proteins	0	6.71909	0	0	0		0	0	0	7.72579	Shared	AT2G26560	#N/A	#N/A	0
Eni_019276	development.storage proteins	2.91438	3.86881	3.25378	3.49074	3.71303		0	3.20751	3.59199	3.55067	Shared	AT5G04040	Domain of unknown function (DUF3336)	PF11815	NA
Eni_039067	development.storage proteins	2.76989	3.81444	3.40783	3.59035	3.75717		0	3.08842	3.69211	3.60886	Shared	AT5G04040	Domain of unknown function (DUF3336)	PF11815	NA
Eni_011735	development.storage proteins	0	0	2.87937	3.7387	3.42613		0	0	0	2.77107	Shared	AT2G28680	#N/A	#N/A	0
Eni_015417	development.storage proteins	0	0	3.14191	3.8235	3.54544		0	0	0	2.94621	Shared	AT2G28680	Cupin	PF00190	GO:0045735
Eni_072197	development.storage proteins	0	0	3.55033	3.99971	3.94041		0	0	0	0	NST exclusive	AT2G28680	Cupin	PF00190	GO:0045735
Eni_025409	development.storage proteins	0	5.40845	4.27664	4.48239	5.52047		0	0	4.90793	5.48748	Shared	AT4G37050	Patatin-like phospholipase	PF01734	GO:0006629
Eni_020986	development.storage proteins	3.85103	5.594	6.60123	6.21106	6.02771		0	5.27433	6.41268	7.08239	Shared	AT2G26560	Patatin-like phospholipase	PF01734	GO:0006629
Eni_029784	development.storage proteins	4.93469	7.06477	8.43242	7.99629	7.69949		0	6.98079	8.47603	8.94542	Shared	AT2G26560	Patatin-like phospholipase	PF01734	GO:0006629
Eni_044637	development.storage proteins	0	6.97707	7.74742	8.11945	7.56967		0	6.14383	8.43041	8.7194	Shared	AT2G26560	#N/A	#N/A	0
Eni_020595	development.unspecified	-14.1621	-14.155	-13.792	-13.903	-13.8556		0	-14.124	-13.8449	-13.8796	Shared	AT4G15920	#N/A	#N/A	0
Eni_075273	development.unspecified	0	-10.8528	-13.5731	-13.6841	-13.6367		0	0	-13.626	-13.6607	Shared	AT4G30420	#N/A	#N/A	GO:0016020
Eni_056195	development.unspecified	-13.4254	-13.4183	-9.94508	-13.1663	-13.1189		0	-9.21005	-13.1082	-13.1429	Shared	AT1G65480	Phosphatidylethanolamine-binding protein	PF01161	NA
Eni_002826	development.unspecified	-13.3048	-13.2977	-12.9347	-13.0457	-12.9983		0	-13.2667	-12.9876	-13.0223	Shared	AT3G18200	EamA-like transporter family	PF00892	GO:0016020
Eni_072742	development.unspecified	0	0	0	-12.7312	-12.6838		0	0	0	0	NST exclusive	AT1G65480	#N/A	#N/A	NA
Eni_002358	development.unspecified	-12.9225	-8.98723	-12.5525	-12.6634	-12.616		0	-12.8844	0	-12.64	Shared	AT3G18200	EamA-like transporter family	PF00892	GO:0016020
Eni_100852	development.unspecified	-12.8725	-12.8654	-12.5025	-12.6134	-12.566		0	-9.10198	-12.5554	-12.59	Shared	AT3G18200	EamA-like transporter family	PF00892	GO:0016020
Eni_091804	development.unspecified	-12.8572	-12.8501	-12.4872	-12.5981	-12.5507		0	-12.8191	0	0	Shared	AT1G65480	Phosphatidylethanolamine-binding protein	PF01161	NA
Eni_042055	development.unspecified	0	-9.58601	-12.0192	-12.1302	-12.0828		0	-6.47865	-12.0721	-12.1067	Shared	AT5G64700	#N/A	#N/A	GO:0016020
Eni_107732	development.unspecified	-12.3596	-12.3525	-11.9896	-12.1006	-12.0532		0	-12.3216	-12.0425	-12.0771	Shared	AT3G18200	#N/A	#N/A	0
Eni_022015	development.unspecified	-12.3036	-12.2964	-11.9335	-12.0445	-11.9971		0	-12.2655	-11.9864	-12.0211	Shared	AT4G15920	#N/A	#N/A	0
Eni_018795	development.unspecified	-11.6615	-11.6544	-11.2916	-11.4025	-11.3551		0	-11.6235	-11.3445	-11.3791	Shared	AT3G30340	PME_inhib: pectinesterase inhibitor domain	TIGR01614	GO:0004857,GO:0030599
Eni_002825	development.unspecified	0	-11.1644	-10.8016	-10.9125	-10.8651		0	0	-10.8544	-10.8891	Shared	AT3G18200	EamA-like transporter family	PF00892	GO:0016020
Eni_048271	development.unspecified	0	-11.0616	-10.6988	-10.8097	-6.46975		0	0	-10.7517	-10.7863	Shared	AT3G22550	#N/A	#N/A	NA
Eni_005405	development.unspecified	-11.0373	-11.0302	-10.6674	-10.7783	-10.731		0	-10.9993	-10.7203	-10.7549	Shared	AT3G30340	PME_inhib: pectinesterase inhibitor domain	TIGR01614	GO:0004857,GO:0030599
Eni_042595	development.unspecified	-10.9427	-10.9356	-10.5728	-10.6837	-10.6364		0	-10.9047	-10.6257	-10.6603	Shared	AT2G41475	Embryo-specific protein 3, (ATS3)	PF06232	NA
Eni_077392	development.unspecified	0	-8.09333	-10.4805	-10.5914	-10.5441		0	0	-10.5334	-10.568	Shared	AT3G26590	matE: MATE efflux family protein	TIGR00797	GO:0006855,GO:0015238,GO:0015297,GO:0016020,GO:0055085
Eni_063104	development.unspecified	0	0	-7.56568	-10.2228	-14.1731		0	0	0	-7.48492	Shared	AT5G23660	Sugar efflux transporter for intercellular exchange	PF03083	NA
Eni_082113	development.unspecified	-10.432	-10.4248	-10.0622	-10.173	0		0	-10.3939	-10.115	-10.1496	Shared	AT1G75500	EamA-like transporter family	PF00892	GO:0016020
Eni_088812	development.unspecified	0	0	-9.86792	-9.97877	-9.93145		0	0	-9.92077	-9.95538	Shared	AT3G26590	matE: MATE efflux family protein	TIGR00797	GO:0006855,GO:0015238,GO:0015297,GO:0016020,GO:0055085
Eni_093592	development.unspecified	0	0	0	-9.78061	0		0	0	0	0	NST exclusive	AT3G22550	Protein of unknown function (DUF581)	PF04570	NA
Eni_075491	development.unspecified	0	0	-9.62576	-9.73659	-9.68928		0	0	0	-9.7132	Shared	AT2G39210	Nodulin-like	PF06813	NA
Eni_009126	development.unspecified	-10.1227	-10.2433	-14.7877	-9.67933	-9.82485		0	-15.1197	-10.3157	-14.8752	Shared	AT1G75500	EamA-like transporter family	PF00892	GO:0016020
Eni_051288	development.unspecified	-9.91376	-9.90665	-9.54409	-9.65492	0		0	-9.87571	0	-9.63153	Shared	AT1G75500	EamA-like transporter family	PF00892	GO:0016020
Eni_112415	development.unspecified	0	0	-9.50278	-9.6136	-9.56628		0	0	-9.55561	-9.59021	Shared	AT2G28120	Nodulin-like	PF06813	NA
Eni_005754	development.unspecified	-9.66249	-9.65538	-9.29291	-9.40371	-9.3564		0	-9.62444	-9.34573	-9.38032	Shared	AT1G75500	EamA-like transporter family	PF00892	GO:0016020
Eni_005850	development.unspecified	0	-6.54731	-9.27248	-9.38328	-9.33597		0	0	-9.3253	-9.35989	Shared	AT3G26590	MatE	PF01554	GO:0006855,GO:0015238,GO:0015297,GO:0016020,GO:0055085
Eni_046747	development.unspecified	-9.54289	-9.53577	-9.17335	-9.28413	-9.23684		0	-9.50484	-9.22617	-9.26075	Shared	AT5G64700	#N/A	#N/A	0
Eni_112414	development.unspecified	0	0	-8.97167	-9.08243	-9.03514		0	0	-9.02447	-9.05905	Shared	AT2G28120	Nodulin-like	PF06813	NA
Eni_057040	development.unspecified	-9.86961	-9.62292	-10.6736	-8.76453	-14.3969		0	-14.6653	-14.3862	-14.4208	Shared	AT3G18200	EamA-like transporter family	PF00892	GO:0016020
Eni_079100	development.unspecified	0	0	0	-8.70907	-12.3636		0	0	-8.60983	-7.80536	Shared	AT1G21460	Sugar efflux transporter for intercellular exchange	PF03083	NA
Eni_103172	development.unspecified	-8.94733	-8.94023	-8.57808	-8.68877	-8.64152		0	-8.90932	-8.63085	-8.66541	Shared	AT1G75500	EamA-like transporter family	PF00892	GO:0016020
Eni_047843	development.unspecified	0	-5.45527	0	-8.58671	-5.42037		0	0	-8.5288	-5.15086	Shared	AT5G07050	EamA-like transporter family	PF00892	GO:0016020
Eni_110274	development.unspecified	0	0	0	-8.33662	0		0	0	0	0	NST exclusive	AT3G58040	Seven in absentia protein family	PF03145	GO:0005634,GO:0006511,GO:0007275
Eni_037097	development.unspecified	0	-8.21342	-8.58512	-8.31044	-9.61154		0	0	0	-14.0902	Shared	AT4G25010	Sugar efflux transporter for intercellular exchange	PF03083	NA
Eni_002853	development.unspecified	0	0	0	-8.26445	-8.21723		0	0	0	0	NST exclusive	AT5G53360	Seven in absentia protein family	PF03145	GO:0005634,GO:0006511,GO:0007275
Eni_027611	development.unspecified	0	-8.69287	-12.1976	-8.18009	0		0	0	-12.2505	-12.2852	Shared	AT5G64700	EamA-like transporter family	PF00892	GO:0016020
Eni_052448	development.unspecified	0	-5.49986	-6.81746	-7.56501	-7.07828		0	0	-7.2928	-6.93223	Shared	AT1G21460	Sugar efflux transporter for intercellular exchange	PF03083	NA
Eni_059996	development.unspecified	0	0	-6.17045	-7.15353	0		0	0	0	0	NST exclusive	AT5G10190	Major Facilitator Superfamily	PF07690	GO:0016021,GO:0055085
Eni_053485	development.unspecified	0	0	-5.87011	-7.06478	-11.4922		0	0	0	-6.36551	Shared	AT5G23660	Sugar efflux transporter for intercellular exchange	PF03083	NA
Eni_006941	development.unspecified	0	-5.00598	-5.62352	-6.98388	-7.12643		0	0	-6.27861	-6.89953	Shared	AT1G21460	Sugar efflux transporter for intercellular exchange	PF03083	NA
Eni_042193	development.unspecified	-6.45925	-7.46008	-6.93678	-6.94145	0		0	0	-7.62529	-12.0501	Shared	AT1G71930	No apical meristem (NAM) protein	PF02365	GO:0003677,GO:0006355
Eni_021928	development.unspecified	-6.54692	-7.65472	-7.90072	-6.55912	-5.59231		0	0	-6.61183	-6.01614	Shared	AT2G17040	No apical meristem (NAM) protein	PF02365	GO:0003677,GO:0006355
Eni_036194	development.unspecified	0	0	-6.68807	-6.47098	0		0	0	-6.36415	-5.85989	Shared	AT5G10190	Major Facilitator Superfamily	PF07690	GO:0016021,GO:0055085
Eni_034463	development.unspecified	0	-9.34315	-8.9808	-6.25403	-5.93171		0	0	-9.0336	0	Shared	AT3G01930	Nodulin-like	PF06813	NA
Eni_092242	development.unspecified	-5.82496	-6.71127	-8.05146	-6.14171	0		0	0	-7.69434	-6.57576	Shared	AT1G71930	No apical meristem (NAM) protein	PF02365	GO:0003677,GO:0006355
Eni_073895	development.unspecified	0	0	0	-6.06948	0		0	0	0	0	NST exclusive	AT1G32580	#N/A	#N/A	0
Eni_028048	development.unspecified	-9.09722	-6.73684	-6.48892	-5.89614	0		0	-7.09261	-8.78067	-6.9156	Shared	AT2G41475	#N/A	#N/A	0
Eni_090939	development.unspecified	0	0	0	-5.33288	0		0	0	0	0	NST exclusive	AT2G27550	Phosphatidylethanolamine-binding protein	PF01161	NA
Eni_051158	development.unspecified	0	-4.75931	0	-5.18293	-4.76272		0	0	-4.51677	-5.58487	Shared	AT2G39210	#N/A	#N/A	0
Eni_053866	development.unspecified	0	-4.01658	-5.61122	-5.14703	-4.3126		0	0	-5.49131	-5.55916	Shared	AT2G21045	#N/A	#N/A	0
Eni_102549	development.unspecified	0	-4.14578	-4.23863	-5.05623	-5.06095		0	0	-3.76867	-5.6728	Shared	AT2G39210	Nodulin-like	PF06813	NA
Eni_008527	development.unspecified	0	-4.21973	-4.03824	-4.989	-4.90586		0	0	-3.66585	-5.40143	Shared	AT2G39210	Nodulin-like	PF06813	NA
Eni_000402	development.unspecified	0	-3.87098	-4.09491	-4.95099	-3.29852		0	0	-3.83053	-3.52948	Shared	AT1G25580	No apical meristem (NAM) protein	PF02365	GO:0003677,GO:0006355
Eni_044854	development.unspecified	0	-3.63255	-4.70029	-4.92655	-5.60493		0	0	-4.18456	-5.56045	Shared	AT2G17250	CBF/Mak21 family	PF03914	NA
Eni_063105	development.unspecified	-4.40804	-4.52165	-4.38218	-4.88203	-5.27668		0	0	0	0	NST exclusive	AT3G48740	Sugar efflux transporter for intercellular exchange	PF03083	NA
Eni_051159	development.unspecified	0	-4.51403	-4.44521	-4.77737	-5.03765		0	0	0	-5.00882	Shared	AT2G39210	#N/A	#N/A	0
Eni_065712	development.unspecified	0	-2.94881	-3.75004	-4.63735	-5.23037		0	0	-3.31958	-3.7078	Shared	AT5G23660	#N/A	#N/A	0
Eni_065268	development.unspecified	0	-4.20338	-3.83559	-4.48099	-4.72852		0	0	-3.94256	-4.59988	Shared	AT5G23660	#N/A	#N/A	0
Eni_099400	development.unspecified	0	0	-4.05793	-4.25237	-6.62869		0	0	0	0	NST exclusive	AT4G00150	#N/A	#N/A	0
Eni_068761	development.unspecified	0	0	-3.80529	-3.9524	-5.37062		0	0	0	0	NST exclusive	AT4G00150	#N/A	#N/A	0
Eni_052605	development.unspecified	0	0	-4.14412	-3.65426	0		0	0	0	0	NST exclusive	AT4G34950	#N/A	#N/A	0
Eni_056681	development.unspecified	0	0	-3.23254	-3.64844	-4.12584		0	0	-3.73985	-4.19976	Shared	AT2G27550	#N/A	#N/A	0
Eni_073020	development.unspecified	0	0	-2.64598	-3.23849	-3.51651		0	0	-2.63797	0	Shared	AT1G66330	#N/A	#N/A	0
Eni_027567	development.unspecified	0	0	0	-2.9254	0		0	0	0	0	NST exclusive	AT1G44800	EamA-like transporter family	PF00892	GO:0016020
Eni_063130	development.unspecified	0	0	0	-2.84848	-3.35965		0	0	0	0	NST exclusive	AT3G06430	PPR repeat family	PF13041	NA
Eni_091987	development.unspecified	0	0	-3.0519	-2.59281	-3.02139		0	0	0	0	NST exclusive	AT1G66330	#N/A	#N/A	0
Eni_058290	development.unspecified	9.65692	8.50734	9.85555	0	7.93484		0	9.19664	0	9.92705	Shared	AT1G47530	matE: MATE efflux family protein	TIGR00797	GO:0006855,GO:0015238,GO:0015297,GO:0016020,GO:0055085
Eni_030267	development.unspecified	3.61122	4.17634	4.2084	0	3.07572		0	0	3.93217	3.25461	Shared	AT4G10850	#N/A	#N/A	0
Eni_047272	development.unspecified	2.62078	2.94838	2.60865	0	2.43783		0	2.77518	2.76783	2.87982	Shared	AT1G32400	Tetraspanin family	PF00335	GO:0016021
Eni_015616	development.unspecified	0	0	3.19521	0	0		0	0	3.42337	4.01529	Shared	AT5G18270	#N/A	#N/A	0
Eni_003301	development.unspecified	0	0	0	0	0		0	0	4.12271	3.74991	ST exclusive	AT5G18270	#N/A	#N/A	0
Eni_087991	development.unspecified	0	4.29171	0	0	0		0	0	0	0	NST exclusive	AT4G10850	#N/A	#N/A	0
Eni_032127	development.unspecified	0	0	0	0	3.27029		0	0	0	0	NST exclusive	AT1G79490	#N/A	#N/A	0
Eni_010621	development.unspecified	0	0	0	0	3.24327		0	0	0	0	NST exclusive	AT1G79490	#N/A	#N/A	NA
Eni_068587	development.unspecified	0	0	0	0	0		0	0	0	2.62113	ST exclusive	AT1G78070	#N/A	#N/A	GO:0005515
Eni_023182	development.unspecified	0	0	0	0	2.40645		0	0	0	0	NST exclusive	AT2G19520	#N/A	#N/A	GO:0005515
Eni_038047	development.unspecified	0	0	-3.66201	0	0		0	0	0	0	NST exclusive	AT5G44730	DREG-2: HAD hydrolase, REG-2-like, family IA	TIGR02252	NA
Eni_062858	development.unspecified	0	0	-3.67443	0	0		0	0	0	0	NST exclusive	AT4G03020	#N/A	#N/A	GO:0005515
Eni_029615	development.unspecified	0	0	-4.52591	0	0		0	0	0	0	NST exclusive	AT5G07680	#N/A	#N/A	0
Eni_057480	development.unspecified	0	0	-2.92952	0	-2.89297		0	0	0	0	NST exclusive	AT3G47650	#N/A	#N/A	0
Eni_075374	development.unspecified	0	0	-6.28157	0	0		0	0	0	0	NST exclusive	AT1G21460	Sugar efflux transporter for intercellular exchange	PF03083	NA
Eni_029036	development.unspecified	0	0	0	0	0		0	0	-6.31782	0	ST exclusive	AT5G10190	Major Facilitator Superfamily	PF07690	GO:0016021,GO:0055085
Eni_037096	development.unspecified	0	0	-6.38422	0	0		0	0	0	0	NST exclusive	AT3G48740	Sugar efflux transporter for intercellular exchange	PF03083	NA
Eni_044859	development.unspecified	0	0	-3.32938	0	-4.02158		0	0	0	0	NST exclusive	AT5G47060	Protein of unknown function (DUF581)	PF04570	NA
Eni_108245	development.unspecified	0	0	0	0	0		0	0	-7.37073	0	ST exclusive	AT5G24520	#N/A	#N/A	GO:0005515
Eni_066136	development.unspecified	0	0	0	0	-7.59035		0	0	0	0	NST exclusive	AT1G11430	#N/A	#N/A	0
Eni_056327	development.unspecified	0	0	-4.20764	0	-4.14956		0	0	0	0	NST exclusive	AT3G48140	#N/A	#N/A	0
Eni_094451	development.unspecified	0	0	-8.53667	0	0		0	0	0	0	NST exclusive	AT5G66770	#N/A	#N/A	0
Eni_003422	development.unspecified	0	0	0	0	0		0	0	-9.37832	0	ST exclusive	AT5G45275	#N/A	#N/A	0
Eni_088526	development.unspecified	-3.41642	-3.2632	0	0	-2.94038		0	0	0	0	NST exclusive	AT1G70670	#N/A	#N/A	0
Eni_047961	development.unspecified	0	0	-9.93539	0	0		0	0	0	0	NST exclusive	AT1G25580	No apical meristem (NAM) protein	PF02365	GO:0003677,GO:0006355
Eni_070496	development.unspecified	0	0	0	0	-10.2938		0	0	0	0	NST exclusive	AT4G30420	#N/A	#N/A	0
Eni_013999	development.unspecified	0	0	0	0	-10.5352		0	0	0	0	NST exclusive	AT3G11980	#N/A	#N/A	0
Eni_030054	development.unspecified	0	0	-5.06262	0	-6.40645		0	0	0	0	NST exclusive	AT4G28500	No apical meristem (NAM) protein	PF02365	GO:0003677,GO:0006355
Eni_100115	development.unspecified	0	0	-11.6344	0	0		0	0	0	0	NST exclusive	AT1G71930	#N/A	#N/A	0
Eni_042216	development.unspecified	0	0	-6.48172	0	-6.54462		0	0	0	0	NST exclusive	AT3G43660	VIT family	PF01988	NA
Eni_028000	development.unspecified	-4.75153	0	0	0	0		0	-4.60099	-3.67876	0	Shared	AT3G61790	#N/A	#N/A	0
Eni_090315	development.unspecified	0	0	-5.62651	0	-9.67797		0	0	0	0	NST exclusive	AT4G28500	No apical meristem (NAM) protein	PF02365	GO:0003677,GO:0006355
Eni_066810	development.unspecified	0	0	-9.5941	0	-9.65761		0	0	0	0	NST exclusive	AT5G66770	GRAS domain family	PF03514	NA
Eni_020833	development.unspecified	-10.2881	0	0	0	0		0	-10.25	0	0	Shared	AT4G28500	#N/A	#N/A	0
Eni_020773	development.unspecified	0	0	-7.82372	0	-6.34623		0	0	0	-7.55454	Shared	AT5G64700	EamA-like transporter family	PF00892	GO:0016020
Eni_103598	development.unspecified	0	-10.7135	-10.3508	0	0		0	0	-10.4036	-10.4382	Shared	AT2G46770	No apical meristem (NAM) protein	PF02365	GO:0003677,GO:0006355
Eni_093918	development.unspecified	0	0	0	2.29208	2.13159		0	0	0	0	NST exclusive	AT2G20330	#N/A	#N/A	0
Eni_023096	development.unspecified	0	2.57884	0	2.41065	0		0	0	0	0	NST exclusive	AT4G03240	#N/A	#N/A	0
Eni_008275	development.unspecified	0	0	2.40969	2.44717	0		0	0	0	0	NST exclusive	AT4G29860	#N/A	#N/A	GO:0005515
Eni_077298	development.unspecified	3.83048	4.40769	3.89277	2.84514	3.76035		0	3.84213	3.7015	3.67774	Shared	AT4G10850	Sugar efflux transporter for intercellular exchange	PF03083	NA
Eni_014122	development.unspecified	0	2.84527	3.11006	3.0661	2.89783		0	0	2.89852	2.8231	Shared	AT5G22370	Conserved hypothetical ATP binding protein	PF03029	GO:0000166
Eni_021039	development.unspecified	0	2.74939	3.69879	3.16186	3.01518		0	0	2.99729	3.32461	Shared	AT4G16440	Iron only hydrogenase large subunit, C-terminal domain	PF02906	NA
Eni_059706	development.unspecified	0	3.03667	2.67956	3.60293	3.53573		0	0	2.64052	3.00858	Shared	AT1G74780	#N/A	#N/A	0
Eni_074332	development.unspecified	3.21882	3.69708	3.74869	3.63494	3.9919		0	3.36669	3.66283	3.70365	Shared	AT2G17840	Senescence-associated protein	PF06911	NA
Eni_102366	development.unspecified	3.48018	4.02482	3.69798	3.69699	4.39255		0	3.46597	3.9186	3.88071	Shared	AT2G17840	Senescence-associated protein	PF06911	NA
Eni_098924	development.unspecified	2.82915	3.0474	3.772	3.7979	3.98633		0	0	3.25212	3.05061	Shared	AT1G74780	#N/A	#N/A	0
Eni_036708	development.unspecified	0	3.5932	4.07871	4.13461	4.157		0	0	3.6632	4.15916	Shared	AT2G17840	Senescence-associated protein	PF06911	NA
Eni_042657	development.unspecified	0	0	4.60452	4.34233	3.87066		0	0	2.90287	4.15538	Shared	AT1G53380	Plant protein of unknown function (DUF641)	PF04859	NA
Eni_098480	development.unspecified	3.83669	3.8594	4.49376	4.36528	3.76677		0	3.88831	3.65582	4.46504	Shared	AT3G51250	Senescence-associated protein	PF06911	NA
Eni_012836	development.unspecified	0	3.4867	3.83175	4.3735	4.13909		0	0	3.43207	3.99895	Shared	AT2G17840	#N/A	#N/A	0
Eni_091335	development.unspecified	0	0	0	4.54393	0		0	0	0	0	NST exclusive	AT5G22370	#N/A	#N/A	0
Eni_026160	development.unspecified	4.22115	4.51915	4.83857	4.63709	4.71494		0	5.14721	5.07509	5.48494	Shared	AT1G01720	No apical meristem (NAM) protein	PF02365	GO:0003677,GO:0006355
Eni_037253	development.unspecified	3.99978	4.41315	4.73286	4.66398	4.39269		0	5.18226	4.84059	5.25578	Shared	AT1G01720	No apical meristem (NAM) protein	PF02365	GO:0003677,GO:0006355
Eni_036605	development.unspecified	2.7174	3.96318	4.75595	4.8285	4.84839		0	2.75374	4.21521	4.65502	Shared	AT3G19240	#N/A	#N/A	0
Eni_008846	development.unspecified	2.79848	4.15258	4.99742	5.17203	5.00286		0	3.04267	4.24115	4.85294	Shared	AT3G19240	VID27 cytoplasmic protein	PF08553	NA
Eni_107181	development.unspecified	0	4.51403	5.3848	5.49081	4.90276		0	0	0	4.28784	Shared	AT2G19580	Tetraspanin family	PF00335	GO:0016021
Eni_085203	development.unspecified	2.92708	4.40671	5.15036	5.68656	5.14545		0	3.13049	4.32796	4.82514	Shared	AT4G33400	VID27 cytoplasmic protein	PF08553	NA
Eni_049341	development.unspecified	0	0	5.81872	5.92429	0		0	0	0	0	NST exclusive	AT2G19580	#N/A	#N/A	0
Eni_038552	development.unspecified	4.15424	5.32343	5.16352	6.23815	4.9795		0	5.8633	5.94561	5.71499	Shared	AT5G13170	Sugar efflux transporter for intercellular exchange	PF03083	NA
Eni_023819	development.unspecified	0	5.95625	6.56632	6.37486	6.91831		0	0	0	5.3247	Shared	AT5G47470	#N/A	#N/A	GO:0016020
Eni_059688	development.unspecified	0	5.2551	6.57822	6.49629	5.75425		0	0	5.96011	6.43951	Shared	AT1G18100	Phosphatidylethanolamine-binding protein	PF01161	NA
Eni_033686	development.unspecified	7.3185	6.32349	6.83664	7.08285	7.16775		0	6.98811	6.27728	6.39996	Shared	AT2G41475	#N/A	#N/A	0
Eni_011614	development.unspecified	4.74956	6.25861	5.73418	7.11385	5.74875		0	6.31805	6.50038	6.77704	Shared	AT5G13170	Sugar efflux transporter for intercellular exchange	PF03083	NA
Eni_087990	development.unspecified	8.06146	8.40325	0	7.18865	7.37278		0	8.07819	7.33751	7.07104	Shared	AT4G10850	#N/A	#N/A	0
Eni_022528	development.unspecified	7.90866	7.24949	7.35076	7.61133	7.59608		0	7.39632	6.22995	7.38241	Shared	AT2G41475	Embryo-specific protein 3, (ATS3)	PF06232	NA
Eni_070610	development.unspecified	0	0	0	7.75596	0		0	0	0	0	NST exclusive	AT5G37890	#N/A	#N/A	0
Eni_062099	development.unspecified	7.58749	9.68048	8.89532	8.91182	7.8759		0	9.79929	9.81315	9.66452	Shared	AT5G13170	Sugar efflux transporter for intercellular exchange	PF03083	NA
Eni_030268	development.unspecified	8.36949	8.84931	8.89715	9.11211	8.70259		0	8.41485	9.27439	8.53149	Shared	AT4G10850	#N/A	#N/A	0
Eni_083529	development.unspecified	10.1911	10.3994	9.05483	9.54424	9.65885		0	10.8117	10.4701	9.7757	Shared	AT5G45160	#N/A	#N/A	0
Eni_100875	development.unspecified	11.6826	12.4604	10.1601	10.7991	0		0	12.3743	12.0728	11.0297	Shared	AT5G45160	Root hair defective 3 GTP-binding protein (RHD3)	PF05879	NA
Eni_109531	development.unspecified	0	13.6277	13.1773	11.5941	12.0122		0	0	13.3533	13.1211	Shared	AT5G08560	#N/A	#N/A	0
Eni_053829	development.unspecified	13.6836	13.7201	12.9118	11.9223	12.5241		0	14.0934	13.9153	12.6558	Shared	AT5G45160	Root hair defective 3 GTP-binding protein (RHD3)	PF05879	NA
Eni_024792	DNA.repair	-6.6814	-5.98959	-6.86766	-5.94627	-5.32303		0	0	-5.66204	-5.61817	Shared	AT1G01490	#N/A	#N/A	0
Eni_102860	DNA.repair	-4.42509	-4.54137	-4.87053	-4.71664	-4.88103		0	-4.33703	-5.28359	-5.09486	Shared	AT4G25290	#N/A	#N/A	0
Eni_043477	DNA.repair	-4.85019	-5.03305	-3.92743	-4.6325	-3.3992		0	0	0	-4.78158	Shared	AT1G01490	#N/A	#N/A	GO:0030001,GO:0046872
Eni_067854	DNA.repair	-4.75888	-4.84765	-5.32349	-4.27002	-5.16426		0	0	-4.41631	-4.47064	Shared	AT1G01490	#N/A	#N/A	GO:0030001,GO:0046872
Eni_040405	DNA.repair	0	0	0	0	3.13543		0	0	0	0	NST exclusive	AT2G24420	#N/A	#N/A	0
Eni_059390	DNA.repair	0	0	0	0	2.86402		0	0	0	0	NST exclusive	AT3G02920	#N/A	#N/A	NA
Eni_102248	DNA.repair	0	0	-4.78513	0	0		0	0	0	0	NST exclusive	AT4G31150	Endonuclease V	PF04493	GO:0004519,GO:0006281
Eni_035030	DNA.repair	0	0	0	0	0		0	0	0	-6.45645	ST exclusive	AT1G01490	#N/A	#N/A	0
Eni_066499	DNA.repair	-12.5061	0	0	0	0		0	-12.468	0	0	Shared	AT1G12370	phr2: deoxyribodipyrimidine photolyase	TIGR00591	GO:0003904,GO:0006281
Eni_043284	DNA.repair	0	0	0	2.0803	0		0	0	0	0	NST exclusive	AT5G28740	#N/A	#N/A	0
Eni_042825	DNA.repair	0	4.01973	4.69069	4.37072	5.02315		0	0	3.98933	3.77367	Shared	AT3G28030	#N/A	#N/A	0
Eni_066889	DNA.repair	0	4.13481	4.85555	4.71283	4.5871		0	0	4.18459	3.92489	Shared	AT3G28030	XPG N-terminal domain	PF00752	GO:0004518,GO:0006281
Eni_049687	DNA.repair	3.26075	5.24006	5.91655	5.80473	5.78127		0	0	5.05524	4.75182	Shared	AT3G28030	#N/A	#N/A	0
Eni_066061	DNA.repair	0	8.21191	8.98541	9.07327	8.80511		0	0	8.36558	8.48715	Shared	AT5G41360	rad25: DNA repair helicase rad25	TIGR00603	GO:0004003,GO:0006289
Eni_010663	DNA.repair	10.9157	10.8247	9.67632	9.28951	9.64621		0	11.3283	10.2801	10.1773	Shared	AT2G24420	#N/A	#N/A	0
Eni_070284	DNA.repair	12.6786	12.6398	10.5514	10.7359	11.0677		0	13.2073	12.4292	11.6672	Shared	AT2G24420	#N/A	#N/A	0
Eni_079578	DNA.repair	11.8762	12.0636	10.1574	11.0599	10.1379		0	12.1452	10.9101	11.1432	Shared	AT2G24420	#N/A	#N/A	0
Eni_002174	DNA.synthesis/chromatin structure	0	0	0	-9.86906	0		0	0	0	0	NST exclusive	AT4G14700	ATPase family associated with various cellular activities (AAA)	PF00004	GO:0005524
Eni_065336	DNA.synthesis/chromatin structure	0	0	-9.52683	-9.63765	0		0	0	-9.57966	0	Shared	AT1G65810	AAA domain	PF13087	NA
Eni_107266	DNA.synthesis/chromatin structure	-9.32005	-9.31294	-8.95061	-9.06137	-9.01408		0	-9.28202	-9.00341	-9.03799	Shared	AT1G65810	AAA domain	PF13087	NA
Eni_082430	DNA.synthesis/chromatin structure	0	-8.98501	-8.62284	-8.73354	-8.68628		0	0	-8.67561	-8.71017	Shared	AT2G01900	#N/A	#N/A	0
Eni_079120	DNA.synthesis/chromatin structure	-3.9193	-7.38521	-4.95871	-5.84444	-6.15994		0	-3.16936	-6.72025	-5.36568	Shared	AT2G23840	HNH endonuclease	PF01844	GO:0003676,GO:0004519
Eni_096809	DNA.synthesis/chromatin structure	-5.10098	-7.53286	-5.18621	-5.31429	-5.89827		0	0	-8.15272	-5.43249	Shared	AT2G23840	HNH endonuclease	PF01844	GO:0003676,GO:0004519
Eni_097607	DNA.synthesis/chromatin structure	0	0	0	-4.23375	0		0	0	0	0	NST exclusive	AT1G63160	#N/A	#N/A	0
Eni_016511	DNA.synthesis/chromatin structure	-4.71227	-3.19042	-6.07046	-3.94965	-6.11368		0	0	0	0	NST exclusive	AT1G68290	S1/P1 Nuclease	PF02265	GO:0003676,GO:0004519,GO:0006308
Eni_046446	DNA.synthesis/chromatin structure	0	0	0	-2.58524	-2.71543		0	0	0	0	NST exclusive	AT1G70070	#N/A	#N/A	0
Eni_095870	DNA.synthesis/chromatin structure	0	0	0	0	0		0	0	4.81021	5.20031	ST exclusive	AT3G10140	Glycosyl hydrolases family 17	PF00332	GO:0004553,GO:0005975
Eni_069404	DNA.synthesis/chromatin structure	0	3.94069	0	0	0		0	0	4.17554	0	Shared	AT2G41460	#N/A	#N/A	0
Eni_090859	DNA.synthesis/chromatin structure	0	0	2.41977	0	0		0	0	2.46978	2.66436	Shared	AT5G32440	#N/A	#N/A	GO:0005515
Eni_075560	DNA.synthesis/chromatin structure	0	0	0	0	0		0	0	0	3.99871	ST exclusive	AT3G10140	Glycosyl hydrolases family 17	PF00332	GO:0004553,GO:0005975
Eni_015730	DNA.synthesis/chromatin structure	0	0	0	0	0		0	0	2.88436	0	ST exclusive	AT2G41460	xth: exodeoxyribonuclease III (xth)	TIGR00633	GO:0004518,GO:0006281
Eni_038804	DNA.synthesis/chromatin structure	0	0	-4.14575	0	0		0	0	0	0	NST exclusive	AT3G12530	GINS complex protein	PF05916	NA
Eni_001246	DNA.synthesis/chromatin structure	-8.33333	0	0	0	0		0	0	0	0	NST exclusive	AT5G17780	Alpha/beta hydrolase family	PF12697	NA
Eni_004358	DNA.synthesis/chromatin structure	0	0	0	0	0		0	0	0	-8.50737	ST exclusive	AT4G18820	#N/A	#N/A	0
Eni_018399	DNA.synthesis/chromatin structure	0	-9.74853	0	0	0		0	0	0	0	NST exclusive	AT3G18630	#N/A	#N/A	0
Eni_072718	DNA.synthesis/chromatin structure	0	0	0	0	0		0	-10.1142	0	0	ST exclusive	AT5G17780	Alpha/beta hydrolase family	PF12697	NA
Eni_091570	DNA.synthesis/chromatin structure	0	-11.9469	0	0	0		0	0	0	0	NST exclusive	AT2G42320	#N/A	#N/A	0
Eni_034726	DNA.synthesis/chromatin structure	0	0	-11.5743	0	0		0	0	-8.16323	-11.6618	Shared	AT2G42320	#N/A	#N/A	0
Eni_117468	DNA.synthesis/chromatin structure	-9.11156	0	-9.00638	0	0		0	0	-7.72729	-8.57978	Shared	AT2G42320	#N/A	#N/A	0
Eni_071756	DNA.synthesis/chromatin structure	-12.5655	-8.39917	-8.00814	0	0		0	-12.5275	0	-9.00864	Shared	AT2G42320	#N/A	#N/A	0
Eni_032468	DNA.synthesis/chromatin structure	0	0	2.27953	2.1842	2.30958		0	0	0	0	NST exclusive	AT5G41150	ERCC4 domain	PF02732	GO:0003677,GO:0004518
Eni_034511	DNA.synthesis/chromatin structure	0	0	0	2.40848	2.816		0	0	0	0	NST exclusive	AT5G32440	#N/A	#N/A	0
Eni_090981	DNA.synthesis/chromatin structure	0	2.58337	2.59729	2.60048	2.3967		0	0	0	2.47668	Shared	AT3G18600	#N/A	#N/A	0
Eni_070848	DNA.synthesis/chromatin structure	0	0	0	3.65196	0		0	0	0	0	NST exclusive	AT2G01900	Endonuclease/Exonuclease/phosphatase family	PF03372	NA
Eni_082845	DNA.synthesis/chromatin structure	0	3.80931	3.60835	3.88695	4.08956		0	0	3.16322	0	Shared	AT5G04050	Type II intron maturase	PF01348	GO:0006397
Eni_091124	DNA.synthesis/chromatin structure	0	3.92852	3.67728	4.10156	4.26924		0	0	0	0	NST exclusive	AT5G04050	#N/A	#N/A	0
Eni_085633	DNA.synthesis/chromatin structure	0	3.96255	3.91859	4.15382	0		0	0	4.17339	3.64086	Shared	AT1G29630	#N/A	#N/A	0
Eni_091444	DNA.synthesis/chromatin structure	0	0	4.90351	4.18084	4.91163		0	0	4.51876	0	Shared	AT4G12740	#N/A	#N/A	0
Eni_052896	DNA.synthesis/chromatin structure	4.41243	5.14161	4.71463	4.25742	4.58097		0	4.28945	4.9621	4.50279	Shared	AT5G04980	Endonuclease/Exonuclease/phosphatase family	PF03372	NA
Eni_063181	DNA.synthesis/chromatin structure	4.7636	5.81388	4.73348	4.4224	4.86979		0	4.89388	5.33904	4.83423	Shared	AT5G04980	#N/A	#N/A	0
Eni_103230	DNA.synthesis/chromatin structure	0	7.00506	7.52047	7.7101	0		0	0	7.04245	0	Shared	AT5G16690	Origin recognition complex (ORC) subunit 3 N-terminus	PF07034	GO:0003677,GO:0005664,GO:0006260
Eni_099138	DNA.synthesis/chromatin structure	0	11.8504	10.9258	10.5749	11.4371		0	0	11.8045	11.0903	Shared	AT4G00660	#N/A	#N/A	0
Eni_087546	DNA.synthesis/chromatin structure.histone.core.H2A	0	0	0	5.38964	0		0	0	0	0	NST exclusive	AT5G02560	Core histone H2A/H2B/H3/H4	PF00125	GO:0003677
Eni_101179	DNA.synthesis/chromatin structure.histone.core.H2A	0	0	0	5.48294	0		0	0	0	0	NST exclusive	AT5G02560	Core histone H2A/H2B/H3/H4	PF00125	GO:0003677
Eni_042121	DNA.unspecified	0	0	0	-10.9522	-5.0694		0	0	0	0	NST exclusive	AT3G42170	#N/A	#N/A	0
Eni_036936	DNA.unspecified	0	-9.62444	-9.26199	-9.37278	-9.32548		0	0	0	-9.34939	Shared	AT3G27970	#N/A	#N/A	NA
Eni_101608	DNA.unspecified	0	0	0	-5.33014	-6.23197		0	0	0	0	NST exclusive	AT5G35970	AAA domain	PF13086	NA
Eni_012698	DNA.unspecified	0	0	0	-4.63482	0		0	0	0	0	NST exclusive	AT5G66840	#N/A	#N/A	0
Eni_105897	DNA.unspecified	0	0	-4.32618	-4.26598	-4.04254		0	0	0	-4.44029	Shared	AT5G07710	Exonuclease	PF00929	NA
Eni_013305	DNA.unspecified	0	0	0	-4.26272	-4.46803		0	0	0	0	NST exclusive	AT5G35970	#N/A	#N/A	0
Eni_004459	DNA.unspecified	0	-2.79814	-3.42946	-3.83371	-3.4099		0	0	0	-3.11045	Shared	AT2G21520	#N/A	#N/A	0
Eni_006371	DNA.unspecified	0	0	0	0	0		0	6.49388	6.99442	6.10533	ST exclusive	AT4G39810	#N/A	#N/A	0
Eni_026763	DNA.unspecified	0	0	0	0	5.79286		0	0	0	0	NST exclusive	AT2G45140	MSP (Major sperm protein) domain	PF00635	GO:0005198
Eni_041158	DNA.unspecified	0	0	0	0	-3.57371		0	0	0	0	NST exclusive	AT2G21520	#N/A	#N/A	0
Eni_050654	DNA.unspecified	0	0	0	0	0		0	0	-4.75037	0	ST exclusive	AT4G39170	CRAL/TRIO domain	PF00650	NA
Eni_113036	DNA.unspecified	0	0	0	0	0		0	0	0	-8.34982	ST exclusive	AT1G68780	#N/A	#N/A	0
Eni_113398	DNA.unspecified	0	0	0	0	0		0	0	0	-8.47744	ST exclusive	AT1G68780	#N/A	#N/A	0
Eni_032666	DNA.unspecified	0	-12.3884	0	0	0		0	0	0	0	NST exclusive	AT2G25910	3'-5' exonuclease	PF01612	GO:0003676,GO:0006139,GO:0008408
Eni_049812	DNA.unspecified	0	2.71662	2.38023	2.7597	2.59181		0	0	2.65447	2.86845	Shared	AT5G63190	#N/A	#N/A	0
Eni_026448	DNA.unspecified	0	3.31826	3.1933	3.11552	2.82352		0	0	3.02418	2.46076	Shared	AT3G21430	#N/A	#N/A	GO:0006351,GO:0007049,GO:0017053
Eni_057093	DNA.unspecified	0	2.77451	3.02397	3.2833	3.44413		0	0	2.85217	3.23127	Shared	AT5G63190	MA3 domain	PF02847	NA
Eni_066994	DNA.unspecified	0	4.59838	4.59222	4.85766	4.26266		0	4.70291	5.40103	5.20578	Shared	AT5G07710	#N/A	#N/A	0
Eni_033947	DNA.unspecified	0	0	0	8.19269	8.36341		0	0	0	7.42095	Shared	AT3G12410	3'-5' exonuclease	PF01612	GO:0003676,GO:0006139,GO:0008408
Eni_051637	DNA.unspecified	0	11.0679	13.457	11.0773	13.2634		0	12.0537	13.1641	13.3243	Shared	AT2G21520	CRAL/TRIO domain	PF00650	NA
Eni_094755	DNA.unspecified	0	0	0	13.328	13.4878		0	0	0	0	NST exclusive	AT2G45140	MSP (Major sperm protein) domain	PF00635	GO:0005198
Eni_046548	fermentation.ADH	6.03835	6.6579	7.12614	7.17739	7.30536		0	6.4859	7.03106	7.2191	Shared	AT1G77120	Alcohol dehydrogenase GroES-like domain	PF08240	GO:0016491,GO:0055114
Eni_110542	fermentation.ADH	5.78326	6.30921	6.80127	7.26299	6.74254		0	6.04517	6.68692	7.02905	Shared	AT1G77120	Zinc-binding dehydrogenase	PF00107	GO:0008270,GO:0016491,GO:0055114
Eni_111284	fermentation.ADH	6.19837	6.88445	7.20285	7.44359	7.3712		0	6.74667	7.25611	7.46954	Shared	AT1G77120	Zinc-binding dehydrogenase	PF00107	GO:0008270,GO:0016491,GO:0055114
Eni_033002	fermentation.ADH	6.80397	10.2805	9.62883	9.81557	9.96258		0	8.01875	9.64162	10.5799	Shared	AT1G77120	Alcohol dehydrogenase GroES-like domain	PF08240	GO:0016491,GO:0055114
Eni_071656	fermentation.aldehyde dehydrogenase	0	0	-13.0945	-6.49697	0		0	0	0	-8.79297	Shared	AT3G24503	Aldehyde dehydrogenase family	PF00171	GO:0008152,GO:0016491,GO:0055114
Eni_026745	fermentation.aldehyde dehydrogenase	0	0	0	-3.87587	-4.64889		0	0	-4.69243	-3.86876	Shared	AT4G36250	Aldehyde dehydrogenase family	PF00171	GO:0008152,GO:0016491,GO:0055114
Eni_029328	fermentation.aldehyde dehydrogenase	0	0	3.61408	3.18946	0		0	0	3.24823	0	Shared	AT3G24503	#N/A	#N/A	0
Eni_029329	fermentation.aldehyde dehydrogenase	3.80843	4.83036	5.03235	4.88774	4.74552		0	3.99531	4.99511	4.76631	Shared	AT3G24503	#N/A	#N/A	0
Eni_045419	fermentation.PDC	3.2034	4.48783	5.18469	4.8114	4.35971		0	3.39256	4.73092	4.30351	Shared	AT4G33070	Thiamine pyrophosphate enzyme, N-terminal TPP binding domain	PF02776	GO:0030976
Eni_068210	gluconeogenesis / glyoxylate cycle	0	0	3.50428	3.56374	4.03817		0	0	0	0	NST exclusive	AT3G16910	#N/A	#N/A	0
Eni_115190	gluconeogenesis / glyoxylate cycle	0	0	2.86586	3.65863	3.51923		0	0	2.86194	2.87197	Shared	AT3G16910	AMP-binding enzyme	PF00501	GO:0003824,GO:0008152
Eni_025306	gluconeogenesis / glyoxylate cycle.citrate synthase	3.23619	4.82644	4.32646	4.03544	4.28778		0	3.85361	4.65448	4.88905	Shared	AT2G42790	#N/A	#N/A	0
Eni_003698	gluconeogenesis / glyoxylate cycle.isocitrate lyase	0	0	3.51178	0	3.1717		0	0	0	3.37048	Shared	AT3G21720	isocit_lyase: isocitrate lyase	TIGR01346	GO:0004451,GO:0019752
Eni_020758	gluconeogenesis / glyoxylate cycle.isocitrate lyase	0	0	3.8936	0	0		0	0	0	3.61424	Shared	AT3G21720	Isocitrate lyase family	PF00463	GO:0004451,GO:0019752
Eni_055542	gluconeogenesis / glyoxylate cycle.isocitrate lyase	0	0	3.48782	0	0		0	0	0	3.16419	Shared	AT3G21720	Isocitrate lyase family	PF00463	GO:0004451,GO:0019752
Eni_011169	gluconeogenesis / glyoxylate cycle.Malate DH	0	0	0	0	0		0	0	-4.93488	0	ST exclusive	AT2G22780	#N/A	#N/A	0
Eni_019022	gluconeogenesis / glyoxylate cycle.malate synthase	0	0	2.5964	0	0		0	0	0	2.66403	Shared	AT5G03860	malate_syn_A: malate synthase A	TIGR01344	GO:0004474,GO:0006097
Eni_065141	gluconeogenesis / glyoxylate cycle.PEPCK	0	-18.0554	-17.6924	-17.8034	-17.756		0	0	-17.7453	-17.78	Shared	AT5G65690	#N/A	#N/A	0
Eni_045864	gluconeogenesis / glyoxylate cycle.PEPCK	0	-18.0531	-17.6901	-13.3471	-17.7537		0	-18.0221	-17.743	-17.7777	Shared	AT5G65690	#N/A	#N/A	0
Eni_076878	gluconeogenesis / glyoxylate cycle.PEPCK	0	-18.1988	-11.2846	-10.3241	-17.8994		0	0	-11.9656	-9.69051	Shared	AT5G65690	pckA: phosphoenolpyruvate carboxykinase (ATP)	TIGR00224	GO:0004612,GO:0005524,GO:0006094
Eni_106415	gluconeogenesis / glyoxylate cycle.PEPCK	-6.42621	-17.8278	-13.4225	-9.70462	-13.1727		0	0	-11.5986	-10.4268	Shared	AT4G37870	#N/A	#N/A	0
Eni_095386	gluconeogenesis / glyoxylate cycle.pyruvate dikinase	-3.84067	-7.66968	-8.23594	-7.94781	-9.18641		0	-2.95423	-7.75477	-7.59603	Shared	AT4G15530	#N/A	#N/A	0
Eni_030908	gluconeogenesis / glyoxylate cycle.pyruvate dikinase	-3.70248	-7.73912	-8.09246	-7.71725	-8.94281		0	-2.86355	-7.86512	-7.39143	Shared	AT4G15530	#N/A	#N/A	0
Eni_010545	glycolysis.cytosolic branch.fructose-2,6-bisphosphatase (Fru2,6BisPase)	0	0	0	-4.54412	0		0	0	0	0	NST exclusive	AT1G07110	6-phosphofructo-2-kinase	PF01591	GO:0003873,GO:0005524,GO:0006000
Eni_037102	glycolysis.cytosolic branch.fructose-2,6-bisphosphatase (Fru2,6BisPase)	0	-3.88795	0	-3.99427	-4.51787		0	0	0	0	NST exclusive	AT1G07110	#N/A	#N/A	0
Eni_048029	glycolysis.cytosolic branch.fructose-2,6-bisphosphatase (Fru2,6BisPase)	0	-2.3598	-2.30808	-2.86639	-3.05228		0	0	0	-2.5241	Shared	AT1G07110	6-phosphofructo-2-kinase	PF01591	GO:0003873,GO:0005524,GO:0006000
Eni_002038	glycolysis.cytosolic branch.phospho-enol-pyruvate carboxylase (PEPC)	-7.29426	-10.9598	-10.5357	-8.59112	-11.6249		0	-5.72468	-12.0807	-9.28524	Shared	AT2G42600	Phosphoenolpyruvate carboxylase	PF00311	GO:0006099,GO:0008964,GO:0015977
Eni_040927	glycolysis.cytosolic branch.phospho-enol-pyruvate carboxylase (PEPC)	-7.26703	-11.1772	-10.4432	-8.52405	-11.7891		0	-5.57669	-12.0925	-9.20767	Shared	AT2G42600	#N/A	#N/A	0
Eni_073702	glycolysis.cytosolic branch.phospho-enol-pyruvate carboxylase (PEPC)	-6.94904	-8.05367	-9.76038	-7.2327	-7.82868		0	-5.83605	-8.02262	-7.12436	Shared	AT2G42600	Phosphoenolpyruvate carboxylase	PF00311	GO:0006099,GO:0008964,GO:0015977
Eni_015902	glycolysis.cytosolic branch.phospho-enol-pyruvate carboxylase (PEPC)	-7.10597	-7.13162	-7.93179	-6.69501	-7.65299		0	-5.46898	-6.6447	-6.16497	Shared	AT2G42600	Phosphoenolpyruvate carboxylase	PF00311	GO:0006099,GO:0008964,GO:0015977
Eni_095841	glycolysis.cytosolic branch.phosphofructokinase (PFK)	0	6.97228	6.45294	5.56032	0		0	0	7.20726	7.55348	Shared	AT5G47810	Phosphofructokinase	PF00365	GO:0003872,GO:0006096
Eni_021671	glycolysis.cytosolic branch.phosphofructokinase (PFK)	4.51469	5.20245	5.52782	5.78423	6.05258		0	5.12666	5.78019	5.76142	Shared	AT5G47810	Phosphofructokinase	PF00365	GO:0003872,GO:0006096
Eni_103035	glycolysis.cytosolic branch.phosphofructokinase (PFK)	0	9.00226	8.84808	8.18869	9.99814		0	8.51018	9.45214	9.90435	Shared	AT5G47810	Phosphofructokinase	PF00365	GO:0003872,GO:0006096
Eni_004787	glycolysis.cytosolic branch.phosphoglycerate mutase	0	0	0	-5.36824	-5.81621		0	0	0	0	NST exclusive	AT3G05170	Histidine phosphatase superfamily (branch 1)	PF00300	NA
Eni_068961	glycolysis.cytosolic branch.phosphoglycerate mutase	0	0	0	0	-5.4977		0	0	0	0	NST exclusive	AT3G05170	Histidine phosphatase superfamily (branch 1)	PF00300	NA
Eni_081399	glycolysis.cytosolic branch.phosphoglycerate mutase	6.16421	6.67784	6.73149	7.05573	7.5701		0	6.44009	6.98354	6.90977	Shared	AT1G09780	pgm_bpd_ind: 2,3-bisphosphoglycerate-independent phosphoglycerate mutase	TIGR01307	GO:0004619,GO:0006007
Eni_096878	glycolysis.cytosolic branch.phosphoglycerate mutase	5.13702	6.67152	6.33858	7.78231	7.08614		0	5.69136	6.60666	6.84758	Shared	AT1G09780	pgm_bpd_ind: 2,3-bisphosphoglycerate-independent phosphoglycerate mutase	TIGR01307	GO:0004619,GO:0006007
Eni_103531	glycolysis.cytosolic branch.phosphoglycerate mutase	8.74003	10.189	9.96668	11.733	10.0031		0	9.00454	9.69357	10.8505	Shared	AT3G08590	#N/A	#N/A	0
Eni_083331	glycolysis.cytosolic branch.pyrophosphate-fructose-6-P phosphotransferase	0	0	0	0	0		0	-5.11231	0	0	ST exclusive	AT1G76550	#N/A	#N/A	0
Eni_102346	glycolysis.cytosolic branch.pyrophosphate-fructose-6-P phosphotransferase	0	0	0	0	-4.84388		0	0	0	-4.88455	Shared	AT1G76550	Phosphofructokinase	PF00365	GO:0003872,GO:0006096
Eni_103780	glycolysis.cytosolic branch.pyrophosphate-fructose-6-P phosphotransferase	0	0	0	0	-14.1009		0	0	0	0	NST exclusive	AT1G76550	PFKA_PPi: diphosphate--fructose-6-phosphate 1-phosphotransferase	TIGR02477	GO:0005524,GO:0006096,GO:0047334
Eni_040156	glycolysis.cytosolic branch.pyruvate kinase (PK)	0	0	0	0	0		0	0	0	3.35405	ST exclusive	AT5G56350	pyruv_kin: pyruvate kinase	TIGR01064	GO:0000287,GO:0004743,GO:0006096,GO:0030955
Eni_013084	glycolysis.cytosolic branch.pyruvate kinase (PK)	0	0	0	0	-2.61089		0	0	0	0	NST exclusive	AT3G52990	pyruv_kin: pyruvate kinase	TIGR01064	GO:0000287,GO:0004743,GO:0006096,GO:0030955
Eni_099216	glycolysis.cytosolic branch.pyruvate kinase (PK)	0	-7.63598	0	0	0		0	0	0	0	NST exclusive	AT3G52990	#N/A	#N/A	0
Eni_008070	glycolysis.cytosolic branch.pyruvate kinase (PK)	0	0	2.90556	2.96873	2.53178		0	0	2.70504	2.43215	Shared	AT3G52990	pyruv_kin: pyruvate kinase	TIGR01064	GO:0000287,GO:0004743,GO:0006096,GO:0030955
Eni_012181	glycolysis.cytosolic branch.UGPase	0	0	-2.62981	-2.50107	0		0	0	0	0	NST exclusive	AT5G17310	UTP--glucose-1-phosphate uridylyltransferase	PF01704	GO:0008152,GO:0070569
Eni_015355	glycolysis.plastid branch.phosphofructokinase (PFK)	0	0	0	0	-4.95322		0	0	0	0	NST exclusive	AT2G22480	Phosphofructokinase	PF00365	GO:0003872,GO:0006096
Eni_072122	glycolysis.plastid branch.phosphoglucomutase (PGM)	0	-9.27735	-4.99213	-5.83412	-5.14647		0	0	-7.55149	-6.96683	Shared	AT1G70820	Phosphoglucomutase/phosphomannomutase, alpha/beta/alpha domain I	PF02878	GO:0005975,GO:0016868
Eni_056236	glycolysis.plastid branch.phosphoglucomutase (PGM)	0	-7.35892	0	0	0		0	0	-8.43617	-7.57128	Shared	AT1G70820	Phosphoglucomutase/phosphomannomutase, alpha/beta/alpha domain I	PF02878	GO:0005975,GO:0016868
Eni_033292	glycolysis.plastid branch.phosphoglucomutase (PGM)	0	-7.05278	0	0	0		0	0	-9.22477	-9.05198	Shared	AT1G70820	#N/A	#N/A	0
Eni_037730	glycolysis.plastid branch.pyruvate kinase (PK)	0	0	-3.18338	-3.14541	-2.77329		0	0	-2.94402	-2.96614	Shared	AT5G52920	pyruv_kin: pyruvate kinase	TIGR01064	GO:0000287,GO:0004743,GO:0006096,GO:0030955
Eni_008491	glycolysis.plastid branch.pyruvate kinase (PK)	0	0	0	2.43417	0		0	0	0	0	NST exclusive	AT3G22960	pyruv_kin: pyruvate kinase	TIGR01064	GO:0000287,GO:0004743,GO:0006096,GO:0030955
Eni_036225	glycolysis.unclear/dually targeted.phosphoglycerate mutase	0	-3.95035	-4.54738	-4.67814	-4.10212		0	0	-3.70021	-4.13049	Shared	AT5G22620	Histidine phosphatase superfamily (branch 1)	PF00300	NA
Eni_008083	glycolysis.unclear/dually targeted.phosphoglycerate mutase	0	-7.41276	0	0	0		0	0	0	0	NST exclusive	AT5G22620	Histidine phosphatase superfamily (branch 1)	PF00300	NA
Eni_062792	hormone metabolism.abscisic acid.induced-regulated-responsive-activated	0	0	0	0	0		0	4.62254	0	4.2911	ST exclusive	AT2G29380	Protein phosphatase 2C	PF00481	GO:0003824
Eni_082171	hormone metabolism.abscisic acid.induced-regulated-responsive-activated	0	0	0	0	2.83172		0	0	0	2.96442	Shared	AT1G28200	GRAM domain	PF02893	NA
Eni_005611	hormone metabolism.abscisic acid.induced-regulated-responsive-activated	0	0	0	0	2.37963		0	0	0	0	NST exclusive	AT1G74520	TB2/DP1, HVA22 family	PF03134	NA
Eni_037916	hormone metabolism.abscisic acid.induced-regulated-responsive-activated	0	0	0	0	-7.96284		0	0	0	0	NST exclusive	AT1G07430	Protein phosphatase 2C	PF00481	GO:0003824
Eni_110658	hormone metabolism.abscisic acid.induced-regulated-responsive-activated	0	0	0	0	-8.41761		0	0	0	0	NST exclusive	AT1G28200	GRAM domain	PF02893	NA
Eni_082809	hormone metabolism.abscisic acid.induced-regulated-responsive-activated	0	0	-9.82896	0	0		0	0	0	0	NST exclusive	AT1G28200	#N/A	#N/A	0
Eni_054211	hormone metabolism.abscisic acid.induced-regulated-responsive-activated	0	0	0	2.59411	2.65242		0	0	0	0	NST exclusive	AT3G56850	bZIP transcription factor	PF00170	GO:0003700,GO:0006355,GO:0043565
Eni_024411	hormone metabolism.abscisic acid.induced-regulated-responsive-activated	0	0	3.59757	3.96992	0		0	0	3.75542	3.41364	Shared	AT3G56850	bZIP transcription factor	PF00170	GO:0003700,GO:0006355,GO:0043565
Eni_017608	hormone metabolism.abscisic acid.induced-regulated-responsive-activated	4.52028	4.66186	4.52789	4.06129	4.24871		0	5.8234	5.01617	4.87586	Shared	AT2G29380	#N/A	#N/A	0
Eni_111025	hormone metabolism.abscisic acid.induced-regulated-responsive-activated	4.24614	4.51882	4.36417	4.21129	0		0	5.23416	5.17357	5.22538	Shared	AT2G29380	Protein phosphatase 2C	PF00481	GO:0003824
Eni_052884	hormone metabolism.abscisic acid.induced-regulated-responsive-activated	0	4.02855	3.95667	4.30273	4.08632		0	0	4.08811	4.11341	Shared	AT3G56850	bZIP transcription factor	PF00170	GO:0003700,GO:0006355,GO:0043565
Eni_063192	hormone metabolism.abscisic acid.induced-regulated-responsive-activated	3.41753	4.00828	4.04037	4.35988	4.08208		0	0	4.1162	4.15186	Shared	AT3G56850	#N/A	#N/A	0
Eni_093550	hormone metabolism.abscisic acid.induced-regulated-responsive-activated	4.81473	5.44499	5.01931	4.49248	4.53251		0	5.88064	5.91748	5.56337	Shared	AT2G29380	Protein phosphatase 2C	PF00481	GO:0003824
Eni_021886	hormone metabolism.abscisic acid.induced-regulated-responsive-activated	5.01994	5.98035	7.18083	7.22844	6.98844		0	5.64984	6.42911	7.13873	Shared	AT5G13200	GRAM domain	PF02893	NA
Eni_007166	hormone metabolism.abscisic acid.induced-regulated-responsive-activated	0	7.907	7.88193	7.59316	6.60859		0	0	7.43169	6.67625	Shared	AT5G50720	TB2/DP1, HVA22 family	PF03134	NA
Eni_105575	hormone metabolism.abscisic acid.induced-regulated-responsive-activated	5.62902	6.62107	7.42396	7.92649	7.32936		0	6.16504	7.00332	7.56803	Shared	AT5G13200	#N/A	#N/A	0
Eni_037089	hormone metabolism.abscisic acid.induced-regulated-responsive-activated	5.20122	6.20686	7.4535	8.03357	7.42835		0	5.64312	6.7625	7.36031	Shared	AT5G13200	GRAM domain	PF02893	NA
Eni_096359	hormone metabolism.abscisic acid.induced-regulated-responsive-activated	12.2299	12.1715	10.0849	10.9319	11.7204		0	13.1947	11.1497	10.9291	Shared	AT5G50720	TB2/DP1, HVA22 family	PF03134	NA
Eni_049645	hormone metabolism.abscisic acid.induced-regulated-responsive-activated	12.2963	11.8206	0	11.3445	11.3967		0	12.602	11.0808	11.7904	Shared	AT5G50720	#N/A	#N/A	0
Eni_108995	hormone metabolism.abscisic acid.induced-regulated-responsive-activated	8.98579	10.0969	10.6549	11.426	10.4172		0	8.65359	9.79242	10.2761	Shared	AT5G13200	#N/A	#N/A	0
Eni_051802	hormone metabolism.abscisic acid.signal transduction	6.69499	7.41295	5.94278	0	0		0	7.03007	6.73795	5.94773	Shared	AT2G29380	Protein phosphatase 2C	PF00481	GO:0003824
Eni_016585	hormone metabolism.abscisic acid.signal transduction	4.90185	5.20752	0	0	0		0	5.42292	5.15533	5.11574	Shared	AT4G26080	#N/A	#N/A	0
Eni_004414	hormone metabolism.abscisic acid.signal transduction	0	0	0	0	0		0	3.17515	2.38544	2.34857	ST exclusive	AT1G72770	#N/A	#N/A	0
Eni_025385	hormone metabolism.abscisic acid.signal transduction	3.31034	0	2.94099	2.78738	2.85969		0	0	0	0	NST exclusive	AT1G45249	bZIP transcription factor	PF00170	GO:0003700,GO:0006355,GO:0043565
Eni_070672	hormone metabolism.abscisic acid.signal transduction	3.15185	3.12046	3.20557	3.34851	2.79717		0	0	0	2.90042	Shared	AT1G49720	bZIP transcription factor	PF00170	GO:0003700,GO:0006355,GO:0043565
Eni_043093	hormone metabolism.abscisic acid.signal transduction	0	0	3.64647	3.4909	0		0	0	0	3.22277	Shared	AT1G49720	#N/A	#N/A	0
Eni_064877	hormone metabolism.abscisic acid.signal transduction	6.74426	6.8285	5.83299	4.42885	0		0	7.00691	6.31948	5.92278	Shared	AT2G29380	#N/A	#N/A	0
Eni_050567	hormone metabolism.abscisic acid.signal transduction	4.49962	4.4092	3.82214	4.52538	4.73935		0	4.52416	4.09817	4.30667	Shared	AT1G52920	Lanthionine synthetase C-like protein	PF05147	NA
Eni_007590	hormone metabolism.abscisic acid.signal transduction	5.72274	5.6994	5.32543	4.72918	4.46833		0	5.96733	5.51233	5.80826	Shared	AT2G29380	Protein phosphatase 2C	PF00481	GO:0003824
Eni_011245	hormone metabolism.abscisic acid.signal transduction	6.26382	6.73294	5.58145	5.11204	0		0	6.5062	6.22397	6.35981	Shared	AT2G29380	#N/A	#N/A	0
Eni_028072	hormone metabolism.abscisic acid.signal transduction	5.6831	5.9607	6.06576	6.23713	5.79938		0	5.64018	6.19531	5.8354	Shared	AT2G36270	bZIP transcription factor	PF00170	GO:0003700,GO:0006355,GO:0043565
Eni_005103	hormone metabolism.abscisic acid.signal transduction	5.74936	6.41256	5.84817	6.36987	5.99321		0	5.73779	6.13014	6.14872	Shared	AT2G36270	bZIP transcription factor	PF00170	GO:0003700,GO:0006355,GO:0043565
Eni_104173	hormone metabolism.abscisic acid.signal transduction	7.1776	7.18835	6.94796	6.88682	6.55254		0	7.46669	6.93288	7.41119	Shared	AT2G29380	Protein phosphatase 2C	PF00481	GO:0003824
Eni_061427	hormone metabolism.abscisic acid.synthesis-degradation	0	0	0	-11.8294	0		0	-12.0504	-11.7714	0	Shared	AT4G32810	Retinal pigment epithelial membrane protein	PF03055	NA
Eni_056960	hormone metabolism.abscisic acid.synthesis-degradation	-12.6886	-12.6815	-12.3186	-10.1557	-12.3821		0	-12.6505	-12.3715	-12.4061	Shared	AT3G21750	UDP-glucoronosyl and UDP-glucosyl transferase	PF00201	GO:0008152,GO:0016758
Eni_029119	hormone metabolism.abscisic acid.synthesis-degradation	0	-9.42494	-10.6993	-8.54755	-10.7629		0	-11.0311	-10.7522	-8.45321	Shared	AT3G21750	UDP-glucoronosyl and UDP-glucosyl transferase	PF00201	GO:0008152,GO:0016758
Eni_022028	hormone metabolism.abscisic acid.synthesis-degradation	0	-10.6477	-5.44704	-7.40463	-10.3485		0	-6.81363	-10.3378	-8.07425	Shared	AT3G21750	UDP-glucoronosyl and UDP-glucosyl transferase	PF00201	GO:0008152,GO:0016758
Eni_063390	hormone metabolism.abscisic acid.synthesis-degradation	0	-6.66405	-10.5524	-7.36481	-7.8102		0	0	-7.59332	-6.85411	Shared	AT1G04580	Molybdopterin-binding domain of aldehyde dehydrogenase	PF02738	GO:0016491,GO:0055114
Eni_002707	hormone metabolism.abscisic acid.synthesis-degradation	0	-5.87798	-7.3886	-6.66804	-7.18246		0	0	-7.18043	-7.24266	Shared	AT1G04580	Molybdopterin-binding domain of aldehyde dehydrogenase	PF02738	GO:0016491,GO:0055114
Eni_094899	hormone metabolism.abscisic acid.synthesis-degradation	0	0	11.1282	0	10.8472		0	0	0	0	NST exclusive	AT1G04580	Molybdopterin-binding domain of aldehyde dehydrogenase	PF02738	GO:0016491,GO:0055114
Eni_016086	hormone metabolism.abscisic acid.synthesis-degradation	0	8.74964	0	0	8.28693		0	0	0	0	NST exclusive	AT2G42820	TB2/DP1, HVA22 family	PF03134	NA
Eni_058850	hormone metabolism.abscisic acid.synthesis-degradation	0	0	5.39344	0	4.57242		0	0	0	4.74477	Shared	AT3G43600	#N/A	#N/A	0
Eni_028370	hormone metabolism.abscisic acid.synthesis-degradation	0	0	4.8581	4.46299	0		0	4.55949	4.44921	4.82639	Shared	AT3G16520	UDP-glucoronosyl and UDP-glucosyl transferase	PF00201	GO:0008152,GO:0016758
Eni_047058	hormone metabolism.abscisic acid.synthesis-degradation	4.76209	4.42589	5.62471	5.4804	5.28164		0	5.16029	4.94091	5.58953	Shared	AT3G16520	#N/A	#N/A	0
Eni_043097	hormone metabolism.abscisic acid.synthesis-degradation.degradation.8-hydroxylase	0	0	0	-14.8642	-10.3906		0	0	0	0	NST exclusive	AT3G19270	#N/A	#N/A	0
Eni_070669	hormone metabolism.abscisic acid.synthesis-degradation.degradation.8-hydroxylase	0	0	-14.7298	-14.8407	-14.7934		0	0	0	0	NST exclusive	AT3G19270	Cytochrome P450	PF00067	GO:0005506,GO:0016705,GO:0020037,GO:0055114
Eni_070668	hormone metabolism.abscisic acid.synthesis-degradation.degradation.8-hydroxylase	-6.28483	-7.40293	-8.63896	-7.50121	-14.0349		0	-5.26456	-6.2571	-6.25304	Shared	AT3G19270	Cytochrome P450	PF00067	GO:0005506,GO:0016705,GO:0020037,GO:0055114
Eni_113138	hormone metabolism.abscisic acid.synthesis-degradation.degradation.8-hydroxylase	0	-14.1478	-13.7848	0	-13.8484		0	-14.1168	-13.8377	-13.8724	Shared	AT5G45340	Cytochrome P450	PF00067	GO:0005506,GO:0016705,GO:0020037,GO:0055114
Eni_061625	hormone metabolism.abscisic acid.synthesis-degradation.degradation.8-hydroxylase	0	0	0	6.32573	5.33789		0	0	0	0	NST exclusive	AT1G19630	#N/A	#N/A	0
Eni_062013	hormone metabolism.abscisic acid.synthesis-degradation.synthesis.9-cis-epoxycarotenoid dioxygenase	0	-3.83782	-4.72465	-5.2591	-5.91422		0	0	-4.69168	-4.07004	Shared	AT4G19170	Retinal pigment epithelial membrane protein	PF03055	NA
Eni_041727	hormone metabolism.abscisic acid.synthesis-degradation.synthesis.9-cis-epoxycarotenoid dioxygenase	0	-3.88867	-4.23752	-4.84828	-5.45504		0	0	-4.72289	-4.06006	Shared	AT4G19170	Retinal pigment epithelial membrane protein	PF03055	NA
Eni_077330	hormone metabolism.abscisic acid.synthesis-degradation.synthesis.9-cis-epoxycarotenoid dioxygenase	5.08778	5.39208	4.37386	0	0		0	5.61535	5.47001	4.59146	Shared	AT1G78390	#N/A	#N/A	0
Eni_095203	hormone metabolism.abscisic acid.synthesis-degradation.synthesis.9-cis-epoxycarotenoid dioxygenase	4.98244	5.30714	4.33135	0	0		0	5.54898	5.43562	4.54254	Shared	AT1G78390	Retinal pigment epithelial membrane protein	PF03055	NA
Eni_060507	hormone metabolism.abscisic acid.synthesis-degradation.synthesis.9-cis-epoxycarotenoid dioxygenase	4.98176	5.27055	4.30584	0	0		0	5.52748	5.39331	4.51537	Shared	AT1G78390	Retinal pigment epithelial membrane protein	PF03055	NA
Eni_027446	hormone metabolism.abscisic acid.synthesis-degradation.synthesis.9-cis-epoxycarotenoid dioxygenase	5.41473	6.26101	5.35782	5.81738	4.43137		0	6.38245	6.68719	5.97281	Shared	AT3G14440	#N/A	#N/A	0
Eni_110632	hormone metabolism.abscisic acid.synthesis-degradation.synthesis.9-cis-epoxycarotenoid dioxygenase	9.78549	10.5367	9.19279	9.34185	8.50233		0	10.7299	10.2261	9.61152	Shared	AT3G14440	#N/A	#N/A	0
Eni_104705	hormone metabolism.abscisic acid.synthesis-degradation.synthesis.zeaxanthin epoxidase	0	0	0	0	0		0	0	-6.50912	0	ST exclusive	AT5G67030	FHA domain	PF00498	GO:0005515
Eni_044665	hormone metabolism.auxin.induced-regulated-responsive-activated	-9.91855	-9.91144	-9.54889	-9.65972	-9.6124		0	0	-9.60173	-9.63632	Shared	AT3G25290	Protein of unknown function (DUF568)	PF04526	NA
Eni_042858	hormone metabolism.auxin.induced-regulated-responsive-activated	0	0	0	-9.32236	0		0	0	0	0	NST exclusive	AT3G25290	Protein of unknown function (DUF568)	PF04526	NA
Eni_093566	hormone metabolism.auxin.induced-regulated-responsive-activated	0	0	0	-8.13544	0		0	0	0	0	NST exclusive	AT1G60690	Aldo/keto reductase family	PF00248	NA
Eni_027529	hormone metabolism.auxin.induced-regulated-responsive-activated	0	0	-7.68088	-8.10111	-8.49374		0	0	-7.49936	0	Shared	AT2G34680	#N/A	#N/A	NA
Eni_032928	hormone metabolism.auxin.induced-regulated-responsive-activated	0	0	-6.08967	-7.29727	-5.11648		0	0	-4.72029	-5.02324	Shared	AT3G17600	AUX/IAA family	PF02309	GO:0005634,GO:0006355
Eni_106475	hormone metabolism.auxin.induced-regulated-responsive-activated	0	0	-7.99352	-6.91426	0		0	0	-7.30078	-7.35202	Shared	AT5G27780	Auxin responsive protein	PF02519	NA
Eni_066653	hormone metabolism.auxin.induced-regulated-responsive-activated	0	0	-6.37777	-6.48745	0		0	0	0	-6.46429	Shared	AT5G15740	GDP-fucose protein O-fucosyltransferase	PF10250	NA
Eni_106975	hormone metabolism.auxin.induced-regulated-responsive-activated	0	-4.93623	-5.94338	-5.06944	0		0	0	-6.42908	-5.5972	Shared	AT5G23280	TCP family transcription factor	PF03634	NA
Eni_054572	hormone metabolism.auxin.induced-regulated-responsive-activated	0	-5.3099	-3.48272	-3.97106	-4.0086		0	-3.69929	-5.83932	-5.5833	Shared	AT2G46370	GH3 auxin-responsive promoter	PF03321	NA
Eni_027931	hormone metabolism.auxin.induced-regulated-responsive-activated	0	0	0	-3.81467	-4.14156		0	0	0	0	NST exclusive	AT2G46370	GH3 auxin-responsive promoter	PF03321	NA
Eni_093875	hormone metabolism.auxin.induced-regulated-responsive-activated	0	0	-2.95688	0	0		0	0	0	0	NST exclusive	AT5G44300	Dormancy/auxin associated protein	PF05564	NA
Eni_049329	hormone metabolism.auxin.induced-regulated-responsive-activated	0	0	-3.15869	0	0		0	0	0	0	NST exclusive	AT1G20550	GDP-fucose protein O-fucosyltransferase	PF10250	NA
Eni_037707	hormone metabolism.auxin.induced-regulated-responsive-activated	0	-5.01122	0	0	0		0	0	0	0	NST exclusive	AT5G20820	Auxin responsive protein	PF02519	NA
Eni_105854	hormone metabolism.auxin.induced-regulated-responsive-activated	0	0	-6.94882	0	0		0	0	0	0	NST exclusive	AT3G07390	Protein of unknown function (DUF568)	PF04526	NA
Eni_003199	hormone metabolism.auxin.induced-regulated-responsive-activated	0	0	0	0	0		0	0	-7.0847	0	ST exclusive	AT2G46370	#N/A	#N/A	0
Eni_045296	hormone metabolism.auxin.induced-regulated-responsive-activated	0	-7.40758	0	0	0		0	0	0	0	NST exclusive	AT1G22460	GDP-fucose protein O-fucosyltransferase	PF10250	NA
Eni_029850	hormone metabolism.auxin.induced-regulated-responsive-activated	0	-8.34356	0	0	0		0	0	0	0	NST exclusive	AT5G20820	#N/A	#N/A	0
Eni_112062	hormone metabolism.auxin.induced-regulated-responsive-activated	0	0	0	0	0		0	0	-5.1967	-5.57138	ST exclusive	AT2G46370	#N/A	#N/A	0
Eni_029849	hormone metabolism.auxin.induced-regulated-responsive-activated	0	-7.64523	0	0	-7.34751		0	0	0	0	NST exclusive	AT5G20820	#N/A	#N/A	0
Eni_066262	hormone metabolism.auxin.induced-regulated-responsive-activated	0	-4.47439	-3.42667	0	-3.76163		0	0	-5.24902	-5.76296	Shared	AT2G46370	GH3 auxin-responsive promoter	PF03321	NA
Eni_023933	hormone metabolism.auxin.induced-regulated-responsive-activated	0	0	-7.45369	0	0		0	-7.78401	0	-7.54076	Shared	AT5G47530	#N/A	#N/A	0
Eni_102375	hormone metabolism.auxin.induced-regulated-responsive-activated	0	-10.7893	-10.4266	0	-10.4901		0	0	-10.4794	-10.5141	Shared	AT3G61750	#N/A	#N/A	GO:0016021
Eni_002136	hormone metabolism.auxin.induced-regulated-responsive-activated	0	0	3.63342	3.85958	3.96978		0	0	0	4.36647	Shared	AT5G20810	Auxin responsive protein	PF02519	NA
Eni_028777	hormone metabolism.auxin.induced-regulated-responsive-activated	0	0	6.31872	6.5622	6.41024		0	0	0	6.10056	Shared	AT5G23280	#N/A	#N/A	0
Eni_032087	hormone metabolism.auxin.induced-regulated-responsive-activated	0	0	5.98406	6.60201	6.50423		0	0	0	5.99023	Shared	AT5G23280	TCP family transcription factor	PF03634	NA
Eni_051765	hormone metabolism.auxin.induced-regulated-responsive-activated	0	0	6.33464	6.85367	6.69201		0	0	0	6.30751	Shared	AT5G23280	TCP family transcription factor	PF03634	NA
Eni_040296	hormone metabolism.auxin.induced-regulated-responsive-activated	7.27052	8.80696	7.89309	8.81111	8.43896		0	8.89908	9.22198	9.39292	Shared	AT5G48750	#N/A	#N/A	0
Eni_069151	hormone metabolism.auxin.induced-regulated-responsive-activated	7.63772	8.07013	9.56173	9.64578	9.07521		0	7.59994	9.10967	9.25871	Shared	AT3G22850	#N/A	#N/A	0
Eni_008487	hormone metabolism.auxin.induced-regulated-responsive-activated	8.0621	9.31135	9.9389	10.2013	10.0963		0	8.07278	9.03002	9.99304	Shared	AT3G22850	Aluminium induced protein	PF12481	NA
Eni_083029	hormone metabolism.auxin.induced-regulated-responsive-activated	11.0488	13.3209	12.2098	14.4426	14.7871		0	11.3272	13.4145	11.2001	Shared	AT3G22850	Aluminium induced protein	PF12481	NA
Eni_098564	hormone metabolism.auxin.signal transduction	-10.3816	-10.3745	-10.0118	-10.1227	-10.0753		0	0	-7.01465	-10.0993	Shared	AT5G01240	Transmembrane amino acid transporter protein	PF01490	NA
Eni_091933	hormone metabolism.auxin.signal transduction	0	-10.2398	-9.87716	-9.98801	-9.94069		0	0	-9.93001	0	Shared	AT2G38120	#N/A	#N/A	0
Eni_052277	hormone metabolism.auxin.signal transduction	0	0	0	-6.90337	-12.6994		0	0	-6.98948	-5.82359	Shared	AT1G73590	2a69: auxin efflux carrier	TIGR00946	NA
Eni_060692	hormone metabolism.auxin.signal transduction	0	0	0	0	0		0	0	2.33362	0	ST exclusive	AT1G68370	DnaJ domain	PF00226	NA
Eni_005585	hormone metabolism.auxin.signal transduction	0	0	0	0	0		0	0	-6.37256	0	ST exclusive	AT1G73590	Membrane transport protein	PF03547	GO:0016021,GO:0055085
Eni_015365	hormone metabolism.auxin.signal transduction	0	0	0	0	-7.57678		0	0	0	0	NST exclusive	AT2G01420	Membrane transport protein	PF03547	GO:0016021,GO:0055085
Eni_105082	hormone metabolism.auxin.signal transduction	0	0	0	0	-4.96373		0	0	-6.95301	-5.15317	Shared	AT2G01420	2a69: auxin efflux carrier	TIGR00946	NA
Eni_060017	hormone metabolism.auxin.signal transduction	0	-11.2899	-10.9271	0	0		0	0	-10.9799	-11.0146	Shared	AT2G38120	#N/A	#N/A	0
Eni_021751	hormone metabolism.auxin.signal transduction	0	0	0	2.78691	0		0	0	0	0	NST exclusive	AT5G07120	Vps5 C terminal like	PF09325	NA
Eni_014616	hormone metabolism.auxin.synthesis-degradation	0	-11.2583	-10.8955	-11.0064	-10.9591		0	0	-10.9484	-10.983	Shared	AT1G44350	amidohydrolases: amidohydrolase	TIGR01891	GO:0016787
Eni_044831	hormone metabolism.auxin.synthesis-degradation	0	-11.0223	-10.6595	-10.7704	-10.7231		0	0	-10.7124	-10.747	Shared	AT1G44350	amidohydrolases: amidohydrolase	TIGR01891	GO:0016787
Eni_004265	hormone metabolism.auxin.synthesis-degradation	0	0	0	0	-4.66795		0	0	-6.20961	-6.13287	Shared	AT4G15550	UDP-glucoronosyl and UDP-glucosyl transferase	PF00201	GO:0008152,GO:0016758
Eni_018438	hormone metabolism.auxin.synthesis-degradation	0	0	0	3.85169	3.55127		0	0	0	0	NST exclusive	AT3G02875	#N/A	#N/A	0
Eni_101668	hormone metabolism.auxin.synthesis-degradation	0	3.07324	4.31814	4.94194	3.88663		0	0	0	4.05782	Shared	AT1G51760	amidohydrolases: amidohydrolase	TIGR01891	GO:0016787
Eni_040112	hormone metabolism.auxin.synthesis-degradation	7.74119	7.88888	7.38662	8.91185	7.53723		0	7.27599	7.57569	6.36311	Shared	AT3G02875	amidohydrolases: amidohydrolase	TIGR01891	GO:0016787
Eni_116703	hormone metabolism.auxin.synthesis-degradation	0	8.89258	7.81661	9.53899	0		0	0	8.81218	0	Shared	AT3G02875	amidohydrolases: amidohydrolase	TIGR01891	GO:0016787
Eni_005966	hormone metabolism.brassinosteroid.signal transduction.BRI	0	0	0	0	3.97998		0	0	0	0	NST exclusive	AT1G12580	#N/A	#N/A	0
Eni_023038	hormone metabolism.brassinosteroid.signal transduction.BRI	0	0	0	0	-2.84979		0	0	0	0	NST exclusive	AT4G39400	Protein kinase domain	PF00069	GO:0004672,GO:0005524,GO:0006468
Eni_034812	hormone metabolism.brassinosteroid.signal transduction.other	0	0	-4.67039	-5.62384	-4.3076		0	0	0	0	NST exclusive	AT3G07990	Serine carboxypeptidase	PF00450	GO:0004185,GO:0006508
Eni_114408	hormone metabolism.brassinosteroid.signal transduction.other	0	0	0	-5.37891	-7.6696		0	0	-5.63811	0	Shared	AT2G35780	Serine carboxypeptidase	PF00450	GO:0004185,GO:0006508
Eni_080781	hormone metabolism.brassinosteroid.signal transduction.other	0	9.78075	0	0	0		0	10.5426	0	0	Shared	AT5G21090	#N/A	#N/A	NA
Eni_065081	hormone metabolism.brassinosteroid.signal transduction.other	0	0	0	0	-2.92785		0	0	0	0	NST exclusive	AT3G63470	#N/A	#N/A	0
Eni_052061	hormone metabolism.brassinosteroid.signal transduction.other	0	0	-4.21891	0	-3.51793		0	0	0	0	NST exclusive	AT1G69010	#N/A	#N/A	0
Eni_033027	hormone metabolism.brassinosteroid.signal transduction.other	0	0	0	0	-8.20393		0	0	0	0	NST exclusive	AT2G35780	Serine carboxypeptidase	PF00450	GO:0004185,GO:0006508
Eni_111844	hormone metabolism.brassinosteroid.signal transduction.other	0	0	0	0	-8.33542		0	0	0	0	NST exclusive	AT2G35780	Serine carboxypeptidase	PF00450	GO:0004185,GO:0006508
Eni_056278	hormone metabolism.brassinosteroid.signal transduction.other	0	-9.9201	0	0	-9.62105		0	0	-9.61038	0	Shared	AT2G17230	Phosphate-induced protein 1 conserved region	PF04674	NA
Eni_107979	hormone metabolism.brassinosteroid.synthesis-degradation.BRs.DET2	0	0	0	3.22897	3.12756		0	0	0	3.52848	Shared	AT5G16010	3-oxo-5-alpha-steroid 4-dehydrogenase	PF02544	GO:0005737,GO:0006629,GO:0016021,GO:0016627
Eni_046252	hormone metabolism.brassinosteroid.synthesis-degradation.BRs.DWF4	0	0	-8.74898	-7.27907	-10.2176		0	0	-5.75711	0	Shared	AT3G50660	Cytochrome P450	PF00067	GO:0005506,GO:0016705,GO:0020037,GO:0055114
Eni_046253	hormone metabolism.brassinosteroid.synthesis-degradation.BRs.DWF4	0	-4.23895	-6.93709	-6.35742	-4.25317		0	0	-5.25743	-4.56221	Shared	AT3G50660	Cytochrome P450	PF00067	GO:0005506,GO:0016705,GO:0020037,GO:0055114
Eni_085217	hormone metabolism.brassinosteroid.synthesis-degradation.BRs.DWF4	0	-5.12836	-6.72499	-6.21078	-6.89889		0	0	-5.25761	-4.99674	Shared	AT3G50660	#N/A	#N/A	0
Eni_047639	hormone metabolism.brassinosteroid.synthesis-degradation.BRs.metabolic regulation	0	0	0	4.93316	0		0	0	0	0	NST exclusive	AT3G14680	#N/A	#N/A	0
Eni_005230	hormone metabolism.brassinosteroid.synthesis-degradation.sterols.CYP51	0	0	0	-8.30405	0		0	0	0	0	NST exclusive	AT1G11680	#N/A	#N/A	0
Eni_034288	hormone metabolism.brassinosteroid.synthesis-degradation.sterols.DWF1	0	0	0	0	-8.88493		0	0	-8.87426	0	Shared	AT3G19820	FAD binding domain	PF01565	GO:0008762,GO:0016491,GO:0050660,GO:0055114
Eni_078186	hormone metabolism.brassinosteroid.synthesis-degradation.sterols.DWF5	0	0	0	-13.1278	0		0	0	0	0	NST exclusive	AT1G50430	Ergosterol biosynthesis ERG4/ERG24 family	PF01222	GO:0016020
Eni_081453	hormone metabolism.brassinosteroid.synthesis-degradation.sterols.DWF7	0	-12.8331	-12.4702	-12.5812	-12.5338		0	-12.8022	-12.5231	-12.5577	Shared	AT3G02580	Fatty acid hydroxylase superfamily	PF04116	GO:0005506,GO:0006633,GO:0016491,GO:0055114
Eni_002937	hormone metabolism.brassinosteroid.synthesis-degradation.sterols.DWF7	0	-12.6761	-12.3132	-12.4241	-12.3767		0	-12.6451	-12.366	-12.4007	Shared	AT3G02580	Fatty acid hydroxylase superfamily	PF04116	GO:0005506,GO:0006633,GO:0016491,GO:0055114
Eni_066858	hormone metabolism.brassinosteroid.synthesis-degradation.sterols.DWF7	0	-9.04883	-11.6583	-11.7692	-11.7219		0	0	-11.7112	-8.42238	Shared	AT3G02580	Fatty acid hydroxylase superfamily	PF04116	GO:0005506,GO:0006633,GO:0016491,GO:0055114
Eni_010432	hormone metabolism.cytokinin.signal transduction	0	0	0	0	0		0	0	-3.33211	-3.15961	ST exclusive	AT2G01830	CHASE domain	PF03924	NA
Eni_058806	hormone metabolism.cytokinin.synthesis-degradation	0	0	-10.1709	-10.2818	0		0	0	-10.2237	-10.2583	Shared	AT3G11340	UDP-glucoronosyl and UDP-glucosyl transferase	PF00201	GO:0008152,GO:0016758
Eni_087871	hormone metabolism.cytokinin.synthesis-degradation	0	0	0	-9.46757	-6.10193		0	0	-9.40959	-9.44418	Shared	AT1G22380	UDP-glucoronosyl and UDP-glucosyl transferase	PF00201	GO:0008152,GO:0016758
Eni_015123	hormone metabolism.cytokinin.synthesis-degradation	0	-8.0279	-7.6665	-7.77695	-7.72979		0	0	-7.71915	-7.75363	Shared	AT3G63110	IPP transferase	PF01715	GO:0005524,GO:0008033
Eni_005664	hormone metabolism.cytokinin.synthesis-degradation	-10.3386	-10.4806	-15.3335	-6.89181	-7.21062		0	-12.0551	-15.3864	-11.818	Shared	AT1G22360	#N/A	#N/A	0
Eni_021813	hormone metabolism.cytokinin.synthesis-degradation	0	4.63552	4.4126	0	0		0	0	0	4.67202	Shared	AT1G22380	#N/A	#N/A	0
Eni_000353	hormone metabolism.cytokinin.synthesis-degradation	0	-4.1662	0	0	0		0	0	0	0	NST exclusive	AT1G22360	UDP-glucoronosyl and UDP-glucosyl transferase	PF00201	GO:0008152,GO:0016758
Eni_058418	hormone metabolism.cytokinin.synthesis-degradation	0	-4.25318	0	0	0		0	0	0	0	NST exclusive	AT1G22360	#N/A	#N/A	0
Eni_054977	hormone metabolism.cytokinin.synthesis-degradation	0	0	0	0	-6.09354		0	0	0	0	NST exclusive	AT1G22400	#N/A	#N/A	0
Eni_044711	hormone metabolism.cytokinin.synthesis-degradation	0	0	0	0	-7.95164		0	0	0	0	NST exclusive	AT3G55700	UDP-glucoronosyl and UDP-glucosyl transferase	PF00201	GO:0008152,GO:0016758
Eni_073676	hormone metabolism.cytokinin.synthesis-degradation	0	0	0	0	-9.96042		0	0	0	0	NST exclusive	AT3G55700	UDP-glucoronosyl and UDP-glucosyl transferase	PF00201	GO:0008152,GO:0016758
Eni_012557	hormone metabolism.cytokinin.synthesis-degradation	0	0	-9.74524	0	-9.80877		0	0	-9.79809	-9.83269	Shared	AT3G11340	#N/A	#N/A	0
Eni_005666	hormone metabolism.cytokinin.synthesis-degradation	2.72239	2.59399	2.88952	3.27042	2.97429		0	0	2.65676	2.79137	Shared	AT1G22360	UDP-glucoronosyl and UDP-glucosyl transferase	PF00201	GO:0008152,GO:0016758
Eni_024321	hormone metabolism.cytokinin.synthesis-degradation	0	0	0	3.52002	3.39663		0	0	0	0	NST exclusive	AT2G36750	UDP-glucoronosyl and UDP-glucosyl transferase	PF00201	GO:0008152,GO:0016758
Eni_109711	hormone metabolism.ethylene.induced-regulated-responsive-activated	-7.49618	-7.4891	-7.12841	-7.23862	-7.19156		0	0	-7.18095	-7.21535	Shared	AT3G20640	#N/A	#N/A	0
Eni_003608	hormone metabolism.ethylene.induced-regulated-responsive-activated	0	0	-4.34469	-4.33157	0		0	0	-4.67428	-4.47438	Shared	AT3G62550	Universal stress protein family	PF00582	GO:0006950
Eni_011464	hormone metabolism.ethylene.induced-regulated-responsive-activated	0	0	-4.26308	-4.19808	0		0	0	-4.6716	-4.472	Shared	AT3G62550	Universal stress protein family	PF00582	GO:0006950
Eni_017596	hormone metabolism.ethylene.induced-regulated-responsive-activated	0	0	0	0	0		0	0	3.60838	0	ST exclusive	AT5G63120	DEAD/DEAH box helicase	PF00270	GO:0003676,GO:0005524
Eni_023104	hormone metabolism.ethylene.induced-regulated-responsive-activated	0	0	-8.44235	0	-8.50576		0	0	0	0	NST exclusive	AT1G61660	#N/A	#N/A	0
Eni_060691	hormone metabolism.ethylene.induced-regulated-responsive-activated	3.58543	4.25032	4.42856	4.2203	4.66439		0	3.59688	4.81061	4.68124	Shared	AT1G68300	Universal stress protein family	PF00582	GO:0006950
Eni_071655	hormone metabolism.ethylene.induced-regulated-responsive-activated	0	4.64777	5.63549	6.38823	6.53213		0	0	4.84249	6.28786	Shared	AT3G24500	Multiprotein bridging factor 1	PF08523	NA
Eni_004260	hormone metabolism.ethylene.induced-regulated-responsive-activated	0	4.83408	5.93553	6.59659	6.74639		0	0	5.05364	6.70528	Shared	AT3G24500	Multiprotein bridging factor 1	PF08523	NA
Eni_048165	hormone metabolism.ethylene.induced-regulated-responsive-activated	8.59219	9.00282	9.01564	8.28967	9.20351		0	8.55776	8.8194	9.27193	Shared	AT1G68300	Universal stress protein family	PF00582	GO:0006950
Eni_068206	hormone metabolism.ethylene.induced-regulated-responsive-activated	10.8676	9.08675	8.65757	8.58692	9.08722		0	9.78228	0	0	Shared	AT3G62550	#N/A	#N/A	0
Eni_010255	hormone metabolism.ethylene.signal transduction	0	0	3.35447	0	0		0	0	0	0	NST exclusive	AT1G50640	#N/A	#N/A	0
Eni_030402	hormone metabolism.ethylene.signal transduction	0	0	-3.79156	0	0		0	0	0	0	NST exclusive	AT4G17500	#N/A	#N/A	0
Eni_008344	hormone metabolism.ethylene.signal transduction	0	-5.51393	0	0	0		0	0	0	0	NST exclusive	AT5G51190	AP2 domain	PF00847	GO:0003700,GO:0006355
Eni_009914	hormone metabolism.ethylene.signal transduction	0	0	-9.19444	0	0		0	0	0	0	NST exclusive	AT5G47230	#N/A	#N/A	0
Eni_030400	hormone metabolism.ethylene.signal transduction	0	0	-9.23936	0	0		0	0	-9.29218	-9.32677	Shared	AT5G47230	#N/A	#N/A	0
Eni_116631	hormone metabolism.ethylene.signal transduction	0	0	4.03218	3.99957	0		0	0	3.5634	3.7082	Shared	AT3G20310	AP2 domain	PF00847	GO:0003700,GO:0006355
Eni_016595	hormone metabolism.ethylene.signal transduction	6.35822	6.08982	6.62329	5.5898	4.85956		0	0	0	0	NST exclusive	AT4G27950	#N/A	#N/A	0
Eni_054248	hormone metabolism.ethylene.signal transduction	8.71996	8.12217	8.96313	7.0708	7.24369		0	0	0	0	NST exclusive	AT4G27950	AP2 domain	PF00847	GO:0003700,GO:0006355
Eni_025641	hormone metabolism.ethylene.synthesis-degradation	-14.4852	-14.4781	-14.1151	-14.2261	-14.1787		0	-14.4471	-14.168	-14.2027	Shared	AT1G06620	2OG-Fe(II) oxygenase superfamily	PF03171	GO:0016491,GO:0016706,GO:0055114
Eni_066946	hormone metabolism.ethylene.synthesis-degradation	0	-8.39835	-10.7664	-10.8773	-10.8299		0	0	-10.8192	-10.8539	Shared	AT1G06650	2OG-Fe(II) oxygenase superfamily	PF03171	GO:0016491,GO:0016706,GO:0055114
Eni_099694	hormone metabolism.ethylene.synthesis-degradation	0	0	0	-10.1279	0		0	0	0	0	NST exclusive	AT1G06620	#N/A	#N/A	0
Eni_025644	hormone metabolism.ethylene.synthesis-degradation	0	0	0	-8.5355	0		0	0	-11.2984	-11.3331	Shared	AT1G06620	2OG-Fe(II) oxygenase superfamily	PF03171	GO:0016491,GO:0016706,GO:0055114
Eni_099697	hormone metabolism.ethylene.synthesis-degradation	0	-8.17235	-6.89272	-6.33206	-10.8692		0	0	0	-8.57218	Shared	AT1G06620	#N/A	#N/A	0
Eni_043467	hormone metabolism.ethylene.synthesis-degradation	8.71309	7.3812	0	0	7.28424		0	7.96593	0	0	Shared	AT3G51770	#N/A	#N/A	NA
Eni_115525	hormone metabolism.ethylene.synthesis-degradation	0	0	4.31662	0	0		0	0	0	5.32229	Shared	AT1G06620	#N/A	#N/A	0
Eni_034514	hormone metabolism.ethylene.synthesis-degradation	0	-3.98566	0	0	0		0	0	0	0	NST exclusive	AT4G36910	#N/A	#N/A	0
Eni_056528	hormone metabolism.ethylene.synthesis-degradation	0	0	0	0	-4.7979		0	0	0	0	NST exclusive	AT4G36910	#N/A	#N/A	0
Eni_078350	hormone metabolism.ethylene.synthesis-degradation	-10.3071	0	0	0	0		0	0	0	0	NST exclusive	AT5G59530	#N/A	#N/A	0
Eni_048608	hormone metabolism.ethylene.synthesis-degradation	0	-5.97291	0	0	-4.76228		0	0	0	0	NST exclusive	AT1G06620	non-haem dioxygenase in morphine synthesis N-terminal	PF14226	NA
Eni_049257	hormone metabolism.ethylene.synthesis-degradation	-11.2143	-6.42679	-10.8444	0	-6.2558		0	0	0	0	NST exclusive	AT1G06620	2OG-Fe(II) oxygenase superfamily	PF03171	GO:0016491,GO:0016706,GO:0055114
Eni_050133	hormone metabolism.ethylene.synthesis-degradation.1-aminocyclopropane-1-carboxylate oxidase	0	0	-6.87065	-9.22261	-9.17532		0	0	0	-6.58893	Shared	AT1G05010	non-haem dioxygenase in morphine synthesis N-terminal	PF14226	NA
Eni_050132	hormone metabolism.ethylene.synthesis-degradation.1-aminocyclopropane-1-carboxylate oxidase	0	-3.76563	-6.5457	-6.01409	-5.53798		0	0	-4.23098	-5.3199	Shared	AT1G05010	2OG-Fe(II) oxygenase superfamily	PF03171	GO:0016491,GO:0016706,GO:0055114
Eni_112757	hormone metabolism.ethylene.synthesis-degradation.1-aminocyclopropane-1-carboxylate oxidase	0	-3.87889	-5.59801	-4.47794	-5.28071		0	0	0	0	NST exclusive	AT1G77330	non-haem dioxygenase in morphine synthesis N-terminal	PF14226	NA
Eni_013154	hormone metabolism.ethylene.synthesis-degradation.1-aminocyclopropane-1-carboxylate oxidase	0	0	-4.06428	-4.23029	-4.4176		0	0	0	0	NST exclusive	AT1G77330	2OG-Fe(II) oxygenase superfamily	PF03171	GO:0016491,GO:0016706,GO:0055114
Eni_013153	hormone metabolism.ethylene.synthesis-degradation.1-aminocyclopropane-1-carboxylate oxidase	0	0	-3.26507	0	0		0	0	0	0	NST exclusive	AT1G77330	2OG-Fe(II) oxygenase superfamily	PF03171	GO:0016491,GO:0016706,GO:0055114
Eni_075164	hormone metabolism.ethylene.synthesis-degradation.1-aminocyclopropane-1-carboxylate oxidase	0	0	0	0	-7.66239		0	0	0	0	NST exclusive	AT1G05010	2OG-Fe(II) oxygenase superfamily	PF03171	GO:0016491,GO:0016706,GO:0055114
Eni_018862	hormone metabolism.ethylene.synthesis-degradation.1-aminocyclopropane-1-carboxylate synthase	0	0	-4.94395	-5.55486	-4.65853		0	0	0	0	NST exclusive	AT4G11280	Aminotransferase class I and II	PF00155	GO:0009058,GO:0030170
Eni_018558	hormone metabolism.ethylene.synthesis-degradation.1-aminocyclopropane-1-carboxylate synthase	0	0	-11.5528	0	0		0	0	0	0	NST exclusive	AT4G11280	Aminotransferase class I and II	PF00155	GO:0009058,GO:0030170
Eni_058888	hormone metabolism.ethylene.synthesis-degradation.XBAT32	0	0	0	-5.91125	-4.87061		0	0	0	-5.08899	Shared	AT5G57740	Ankyrin repeats (3 copies)	PF12796	NA
Eni_037923	hormone metabolism.gibberelin.induced-regulated-responsive-activated	0	3.13903	3.97256	3.92907	3.83281		0	3.40572	3.37644	4.40004	Shared	AT2G35270	Domain of unknown function (DUF296)	PF03479	NA
Eni_061342	hormone metabolism.gibberelin.signal transduction	0	0	0	0	-5.30688		0	0	0	0	NST exclusive	AT5G37490	U-box domain	PF04564	GO:0004842,GO:0016567
Eni_047991	hormone metabolism.gibberelin.signal transduction	0	0	2.47462	2.41856	0		0	0	0	0	NST exclusive	AT5G27320	alpha/beta hydrolase fold	PF07859	GO:0008152,GO:0016787
Eni_085853	hormone metabolism.gibberelin.synthesis-degradation	0	0	-10.2831	0	0		0	0	0	0	NST exclusive	AT4G16765	#N/A	#N/A	0
Eni_105930	hormone metabolism.gibberelin.synthesis-degradation.copalyl diphosphate synthase	0	-11.0198	-7.35142	-10.7679	-10.7205		0	0	-10.7098	-10.7445	Shared	AT4G02780	Terpene synthase, N-terminal domain	PF01397	GO:0008152,GO:0010333,GO:0016829
Eni_053125	hormone metabolism.gibberelin.synthesis-degradation.copalyl diphosphate synthase	0	-10.0358	-9.6732	-9.78403	-9.73671		0	-10.0048	-9.72604	-9.76064	Shared	AT4G02780	Terpene synthase, N-terminal domain	PF01397	GO:0008152,GO:0010333,GO:0016829
Eni_006924	hormone metabolism.gibberelin.synthesis-degradation.GA20 oxidase	0	-7.20432	-12.1961	-6.50728	-6.53391		0	-6.56648	-8.72637	-8.40725	Shared	AT4G25420	2OG-Fe(II) oxygenase superfamily	PF03171	GO:0016491,GO:0016706,GO:0055114
Eni_069849	hormone metabolism.gibberelin.synthesis-degradation.GA20 oxidase	0	-10.9938	-10.631	0	-7.65373		0	0	-10.6839	-10.7185	Shared	AT4G25420	#N/A	#N/A	0
Eni_057069	hormone metabolism.jasmonate.signal transduction	-7.29336	-8.5382	-8.43742	-9.9648	-8.60873		0	-6.71546	-7.8637	-7.26368	Shared	AT1G74950	Divergent CCT motif	PF09425	NA
Eni_003774	hormone metabolism.jasmonate.signal transduction	0	0	0	-4.41966	0		0	0	0	0	NST exclusive	AT1G74950	tify domain	PF06200	NA
Eni_097330	hormone metabolism.jasmonate.synthesis-degradation.12-Oxo-PDA-reductase	0	3.92699	3.97258	0	0		0	0	0	4.43758	Shared	AT1G76690	NADH:flavin oxidoreductase / NADH oxidase family	PF00724	GO:0010181,GO:0016491,GO:0055114
Eni_069607	hormone metabolism.jasmonate.synthesis-degradation.12-Oxo-PDA-reductase	-3.79925	0	0	0	0		0	0	0	0	NST exclusive	AT1G76680	#N/A	#N/A	0
Eni_117039	hormone metabolism.jasmonate.synthesis-degradation.12-Oxo-PDA-reductase	0	0	-3.53966	0	-3.71907		0	0	0	0	NST exclusive	AT1G76680	NADH:flavin oxidoreductase / NADH oxidase family	PF00724	GO:0010181,GO:0016491,GO:0055114
Eni_069881	hormone metabolism.jasmonate.synthesis-degradation.allene oxidase cyclase	-3.60741	-5.35533	-4.99927	-5.98471	-4.62472		0	-4.09281	-5.13324	-5.41097	Shared	AT3G25780	Allene oxide cyclase	PF06351	GO:0009507,GO:0016853
Eni_065196	hormone metabolism.jasmonate.synthesis-degradation.allene oxidase cyclase	-3.70645	-5.05361	-5.17919	-4.62514	-5.00464		0	-3.85733	-4.74598	-5.24438	Shared	AT3G25780	Allene oxide cyclase	PF06351	GO:0009507,GO:0016853
Eni_056317	hormone metabolism.jasmonate.synthesis-degradation.allene oxidase synthase	0	-5.85934	0	-5.6327	-8.57473		0	-5.96435	-5.84265	-6.69586	Shared	AT5G42650	Cytochrome P450	PF00067	GO:0005506,GO:0016705,GO:0020037,GO:0055114
Eni_002812	hormone metabolism.jasmonate.synthesis-degradation.allene oxidase synthase	0	5.76117	0	0	0		0	0	6.22611	6.50149	Shared	AT5G42650	#N/A	#N/A	GO:0005506,GO:0016705,GO:0020037,GO:0055114
Eni_076046	hormone metabolism.jasmonate.synthesis-degradation.allene oxidase synthase	0	5.84972	0	0	0		0	0	0	6.61365	Shared	AT5G42650	#N/A	#N/A	0
Eni_035868	hormone metabolism.jasmonate.synthesis-degradation.jasmonate-O-methyltransferase	-12.7086	-12.7015	-10.0772	-12.4495	-12.4022		0	-12.6705	-12.3915	-12.4261	Shared	AT1G19640	SAM dependent carboxyl methyltransferase	PF03492	GO:0008168
Eni_076253	hormone metabolism.jasmonate.synthesis-degradation.jasmonate-O-methyltransferase	-12.0084	-12.0013	-11.6384	-11.7493	-11.702		0	-11.9703	-11.6913	-11.7259	Shared	AT1G19640	SAM dependent carboxyl methyltransferase	PF03492	GO:0008168
Eni_009241	hormone metabolism.jasmonate.synthesis-degradation.jasmonate-O-methyltransferase	-11.0955	-11.0884	-10.7256	-10.8365	-10.7892		0	0	-10.7785	-10.8131	Shared	AT4G36470	SAM dependent carboxyl methyltransferase	PF03492	GO:0008168
Eni_078106	hormone metabolism.jasmonate.synthesis-degradation.jasmonate-O-methyltransferase	-12.0645	-12.0573	-11.6945	-8.57697	-11.758		0	-12.0264	-11.7474	-11.782	Shared	AT1G19640	SAM dependent carboxyl methyltransferase	PF03492	GO:0008168
Eni_065487	hormone metabolism.jasmonate.synthesis-degradation.lipoxygenase	0	-9.43961	-10.974	-15.2614	-9.80424		0	0	-15.2034	-9.15736	Shared	AT1G55020	Lipoxygenase	PF00305	GO:0016702,GO:0046872,GO:0055114
Eni_059948	hormone metabolism.jasmonate.synthesis-degradation.lipoxygenase	0	-15.2822	-14.9192	-15.0302	-14.9828		0	-9.72708	-14.9721	-15.0068	Shared	AT3G45140	Lipoxygenase	PF00305	GO:0016702,GO:0046872,GO:0055114
Eni_059298	hormone metabolism.jasmonate.synthesis-degradation.lipoxygenase	0	-15.1143	-14.7514	-14.8623	-14.815		0	0	-14.8043	0	Shared	AT1G55020	Lipoxygenase	PF00305	GO:0016702,GO:0046872,GO:0055114
Eni_102974	hormone metabolism.jasmonate.synthesis-degradation.lipoxygenase	-5.40907	-14.6828	-14.3198	-14.4308	-14.3834		0	-6.10208	-14.3727	-14.4073	Shared	AT3G45140	#N/A	#N/A	0
Eni_074736	hormone metabolism.jasmonate.synthesis-degradation.lipoxygenase	0	-14.2054	-13.8425	-13.9534	-13.9061		0	0	-13.8954	-13.93	Shared	AT1G55020	#N/A	#N/A	0
Eni_068525	hormone metabolism.jasmonate.synthesis-degradation.lipoxygenase	0	-14.0738	-13.7108	-13.8218	-13.7744		0	0	-13.7637	-13.7984	Shared	AT3G45140	Lipoxygenase	PF00305	GO:0016702,GO:0046872,GO:0055114
Eni_023132	hormone metabolism.jasmonate.synthesis-degradation.lipoxygenase	0	-10.6555	-10.2928	-10.4037	-10.3563		0	0	-10.3457	-10.3803	Shared	AT1G55020	Lipoxygenase	PF00305	GO:0016702,GO:0046872,GO:0055114
Eni_076610	hormone metabolism.jasmonate.synthesis-degradation.lipoxygenase	-12.7893	-15.8642	-11.4594	-9.91538	-9.16606		0	-15.8332	-15.5541	-10.1559	Shared	AT3G45140	Lipoxygenase	#N/A	0
Eni_003997	hormone metabolism.jasmonate.synthesis-degradation.lipoxygenase	-7.29928	-15.5459	-15.1829	-8.8273	-15.2465		0	-8.17936	-15.2358	-15.2704	Shared	AT3G45140	#N/A	#N/A	0
Eni_023895	hormone metabolism.jasmonate.synthesis-degradation.lipoxygenase	-8.92272	-9.98067	-9.43815	-8.14594	-7.70315		0	-10.1899	-10.1166	-8.36969	Shared	AT3G45140	Lipoxygenase	#N/A	0
Eni_037971	hormone metabolism.jasmonate.synthesis-degradation.lipoxygenase	-7.46684	0	-6.55876	-6.6136	-8.12835		0	0	0	0	NST exclusive	AT3G45140	Lipoxygenase	PF00305	GO:0016702,GO:0046872,GO:0055114
Eni_028710	hormone metabolism.jasmonate.synthesis-degradation.lipoxygenase	0	-4.15115	0	-3.39051	0		0	0	0	0	NST exclusive	AT3G22400	Lipoxygenase	PF00305	GO:0016702,GO:0046872,GO:0055114
Eni_050354	hormone metabolism.jasmonate.synthesis-degradation.lipoxygenase	0	-3.54033	0	0	0		0	0	-3.59681	-3.6965	Shared	AT3G22400	Lipoxygenase	PF00305	GO:0016702,GO:0046872,GO:0055114
Eni_084087	hormone metabolism.jasmonate.synthesis-degradation.lipoxygenase	-8.61601	0	0	0	-11.8749		0	0	0	0	NST exclusive	AT3G45140	Lipoxygenase	#N/A	GO:0005515
Eni_057726	hormone metabolism.jasmonate.synthesis-degradation.lipoxygenase	-9.39461	0	-7.78914	0	-8.1286		0	0	0	0	NST exclusive	AT3G45140	Lipoxygenase	PF00305	GO:0016702,GO:0046872,GO:0055114
Eni_000519	hormone metabolism.salicylic acid.synthesis-degradation	-7.2492	-7.0861	-8.6375	-7.51673	-6.29709		0	-8.19827	-7.44653	-7.20492	Shared	AT5G66430	SAM dependent carboxyl methyltransferase	PF03492	GO:0008168
Eni_091499	hormone metabolism.salicylic acid.synthesis-degradation	0	0	-8.08788	0	-8.15125		0	0	0	0	NST exclusive	AT4G36470	SAM dependent carboxyl methyltransferase	PF03492	GO:0008168
Eni_023800	hormone metabolism.salicylic acid.synthesis-degradation	0	6.31351	0	7.38791	6.73004		0	0	0	0	NST exclusive	AT2G43840	UDP-glucoronosyl and UDP-glucosyl transferase	PF00201	GO:0008152,GO:0016758
Eni_030751	hormone metabolism.salicylic acid.synthesis-degradation	0	8.38912	8.87355	8.44455	8.89901		0	0	8.14635	8.6843	Shared	AT1G05680	#N/A	#N/A	0
Eni_010837	hormone metabolism.salicylic acid.synthesis-degradation.synthesis.SA glucosyltransferase ester and ether bond making SGE, SAG	0	0	0	3.52428	0		0	0	0	0	NST exclusive	AT2G43820	#N/A	#N/A	GO:0008152,GO:0016758
Eni_067837	lipid metabolism.exotics (steroids, squalene etc).cycloartenol synthase	0	-7.36775	-8.66006	-12.4373	-7.78983		0	0	0	-7.54686	Shared	AT2G07050	Prenyltransferase-like	PF13243	NA
Eni_001735	lipid metabolism.exotics (steroids, squalene etc).cycloartenol synthase	0	-7.77068	-12.1883	-12.2993	-9.20429		0	0	0	0	NST exclusive	AT2G07050	Prenyltransferase and squalene oxidase repeat	PF00432	GO:0003824
Eni_027999	lipid metabolism.exotics (steroids, squalene etc).cycloartenol synthase	0	0	-7.0703	-12.1113	-12.0639		0	0	-9.36951	0	Shared	AT2G07050	#N/A	#N/A	0
Eni_073963	lipid metabolism.exotics (steroids, squalene etc).cycloartenol synthase	-9.79662	-12.1165	-11.7536	-11.8646	-11.8172		0	-7.78273	-11.8065	-11.8412	Shared	AT2G07050	Prenyltransferase and squalene oxidase repeat	PF00432	GO:0003824
Eni_064435	lipid metabolism.exotics (steroids, squalene etc).cycloartenol synthase	0	-11.0157	-10.653	-10.7639	-10.7165		0	0	-10.7058	0	Shared	AT2G07050	Prenyltransferase and squalene oxidase repeat	PF00432	GO:0003824
Eni_002852	lipid metabolism.exotics (steroids, squalene etc).cycloartenol synthase	0	0	-8.20743	-10.2153	-15.9758		0	0	-15.9651	-8.91011	Shared	AT2G07050	squalene_cyclas: squalene/oxidosqualene cyclases	TIGR01787	GO:0016866
Eni_090127	lipid metabolism.exotics (steroids, squalene etc).cycloartenol synthase	0	-10.2009	-9.83826	-9.94911	-9.90179		0	0	0	-9.92572	Shared	AT2G07050	#N/A	#N/A	0
Eni_088207	lipid metabolism.exotics (steroids, squalene etc).cycloartenol synthase	0	0	0	-9.43249	-9.38518		0	0	0	0	NST exclusive	AT2G07050	squalene_cyclas: squalene/oxidosqualene cyclases	TIGR01787	GO:0016866
Eni_059162	lipid metabolism.exotics (steroids, squalene etc).cycloartenol synthase	0	0	0	-9.40007	0		0	0	0	0	NST exclusive	AT2G07050	Prenyltransferase-like	PF13243	NA
Eni_002851	lipid metabolism.exotics (steroids, squalene etc).cycloartenol synthase	0	-4.13503	-4.17787	-6.53202	-5.88708		0	0	-4.51868	-5.47901	Shared	AT2G07050	#N/A	#N/A	0
Eni_114869	lipid metabolism.exotics (steroids, squalene etc).cycloartenol synthase	0	0	0	-6.19734	-11.1376		0	0	0	-6.42524	Shared	AT2G07050	#N/A	#N/A	NA
Eni_067835	lipid metabolism.exotics (steroids, squalene etc).cycloartenol synthase	0	0	-5.69058	0	0		0	0	0	0	NST exclusive	AT2G07050	squalene_cyclas: squalene/oxidosqualene cyclases	TIGR01787	GO:0016866
Eni_101250	lipid metabolism.exotics (steroids, squalene etc).cycloartenol synthase	0	0	0	3.09631	2.82011		0	0	0	0	NST exclusive	AT2G07050	squalene_cyclas: squalene/oxidosqualene cyclases	TIGR01787	GO:0016866
Eni_069637	lipid metabolism.exotics (steroids, squalene etc).methylsterol monooxygenase	-12.4487	-12.4416	-12.0787	-12.1896	-12.1423		0	-12.4106	-12.1316	-12.1662	Shared	AT4G22756	Fatty acid hydroxylase superfamily	PF04116	GO:0005506,GO:0006633,GO:0016491,GO:0055114
Eni_116498	lipid metabolism.exotics (steroids, squalene etc).methylsterol monooxygenase	0	-6.67957	-6.56742	-8.21492	-8.24329		0	0	-8.66762	-6.53001	Shared	AT4G12110	Fatty acid hydroxylase superfamily	PF04116	GO:0005506,GO:0006633,GO:0016491,GO:0055114
Eni_022254	lipid metabolism.exotics (steroids, squalene etc).methylsterol monooxygenase	0	0	-9.11773	-7.69128	-8.47486		0	0	-8.99994	0	Shared	AT4G12110	Fatty acid hydroxylase superfamily	PF04116	GO:0005506,GO:0006633,GO:0016491,GO:0055114
Eni_116438	lipid metabolism.exotics (steroids, squalene etc).methylsterol monooxygenase	0	0	-8.5812	0	-8.68542		0	0	-8.7787	0	Shared	AT4G12110	#N/A	#N/A	0
Eni_000616	lipid metabolism.exotics (steroids, squalene etc).phosphatidylcholinesterol O-acyltransferase	0	0	0	-11.296	0		0	0	0	0	NST exclusive	AT1G27480	Lecithin:cholesterol acyltransferase	PF02450	GO:0006629,GO:0008374
Eni_056060	lipid metabolism.exotics (steroids, squalene etc).phosphatidylcholinesterol O-acyltransferase	0	-8.32251	-10.7071	-10.818	-10.7707		0	0	-10.76	-10.7946	Shared	AT1G27480	Lecithin:cholesterol acyltransferase	PF02450	GO:0006629,GO:0008374
Eni_000610	lipid metabolism.exotics (steroids, squalene etc).phosphatidylcholinesterol O-acyltransferase	0	0	-9.90702	-10.0179	-9.97054		0	0	-9.95987	-9.99447	Shared	AT1G27480	Lecithin:cholesterol acyltransferase	PF02450	GO:0006629,GO:0008374
Eni_037582	lipid metabolism.exotics (steroids, squalene etc).phosphatidylcholinesterol O-acyltransferase	0	-9.94704	-9.58447	-9.6953	-9.64799		0	0	-9.63731	-9.67191	Shared	AT1G27480	Lecithin:cholesterol acyltransferase	PF02450	GO:0006629,GO:0008374
Eni_000596	lipid metabolism.exotics (steroids, squalene etc).phosphatidylcholinesterol O-acyltransferase	0	-9.74867	-9.38617	-9.49698	-9.44967		0	0	-9.439	-9.47359	Shared	AT1G27480	Lecithin:cholesterol acyltransferase	PF02450	GO:0006629,GO:0008374
Eni_065522	lipid metabolism.exotics (steroids, squalene etc).phosphatidylcholinesterol O-acyltransferase	-9.04326	-9.03616	-8.67396	-8.78467	-8.7374		0	-9.00524	-8.72674	-8.7613	Shared	AT1G27480	Lecithin:cholesterol acyltransferase	PF02450	GO:0006629,GO:0008374
Eni_033790	lipid metabolism.exotics (steroids, squalene etc).phosphatidylcholinesterol O-acyltransferase	0	-6.92972	-6.30385	-6.06435	-12.1418		0	0	0	-7.16521	Shared	AT1G27480	Lecithin:cholesterol acyltransferase	PF02450	GO:0006629,GO:0008374
Eni_040833	lipid metabolism.exotics (steroids, squalene etc).phosphatidylcholinesterol O-acyltransferase	0	-6.76358	-5.53744	-4.54111	-5.8142		0	0	-6.63843	-5.30755	Shared	AT1G27480	Lecithin:cholesterol acyltransferase	PF02450	GO:0006629,GO:0008374
Eni_040688	lipid metabolism.exotics (steroids, squalene etc).phosphatidylcholinesterol O-acyltransferase	7.53289	0	6.93197	0	6.98969		0	7.20965	7.06739	6.83086	Shared	AT1G27480	#N/A	#N/A	0
Eni_007844	lipid metabolism.exotics (steroids, squalene etc).phosphatidylcholinesterol O-acyltransferase	3.51956	3.03966	3.42347	0	2.84489		0	3.39283	3.14289	0	Shared	AT1G04010	Lecithin:cholesterol acyltransferase	PF02450	GO:0006629,GO:0008374
Eni_104359	lipid metabolism.exotics (steroids, squalene etc).phosphatidylcholinesterol O-acyltransferase	0	0	0	0	7.3276		0	0	0	0	NST exclusive	AT1G27480	Serpin (serine protease inhibitor)	PF00079	NA
Eni_062126	lipid metabolism.exotics (steroids, squalene etc).phosphatidylcholinesterol O-acyltransferase	0	0	-9.1772	0	0		0	0	0	0	NST exclusive	AT1G27480	Lecithin:cholesterol acyltransferase	PF02450	GO:0006629,GO:0008374
Eni_087602	lipid metabolism.exotics (steroids, squalene etc).sphingolipids	0	0	0	-7.64763	0		0	0	0	0	NST exclusive	AT4G21540	Diacylglycerol kinase catalytic domain	PF00781	GO:0004143,GO:0007205
Eni_005604	lipid metabolism.exotics (steroids, squalene etc).sphingolipids	0	0	0	2.73725	2.59493		0	0	0	0	NST exclusive	AT1G14290	Fatty acid hydroxylase superfamily	PF04116	GO:0005506,GO:0006633,GO:0016491,GO:0055114
Eni_089628	lipid metabolism.exotics (steroids, squalene etc).sphingolipids.ceramide glucosyltransferase	0	9.81687	0	0	8.68666		0	0	0	0	NST exclusive	AT2G19880	#N/A	#N/A	GO:0016757
Eni_011417	lipid metabolism.exotics(steroids, squalene etc)	-10.9468	-10.9396	-10.5769	-10.6878	-10.6404		0	-10.9087	-10.6297	-10.6644	Shared	AT1G74100	Sulfotransferase domain	PF00685	GO:0008146
Eni_030870	lipid metabolism.exotics(steroids, squalene etc)	0	-9.46834	0	-9.21672	-9.16943		0	0	0	0	NST exclusive	AT5G43690	#N/A	#N/A	0
Eni_115094	lipid metabolism.exotics(steroids, squalene etc)	0	-8.38315	-8.0214	-8.13196	-8.08475		0	0	-8.0741	-8.10862	Shared	AT3G45070	Sulfotransferase domain	PF00685	GO:0008146
Eni_109710	lipid metabolism.exotics(steroids, squalene etc)	-8.10827	-8.30381	-11.8702	-7.90126	-7.97582		0	0	-7.33565	-7.12259	Shared	AT5G54500	#N/A	#N/A	0
Eni_026706	lipid metabolism.exotics(steroids, squalene etc)	-10.043	-8.81412	-9.74243	-7.72251	-8.50615		0	-9.21487	-9.65405	-8.02045	Shared	AT1G74100	Sulfotransferase domain	PF00685	GO:0008146
Eni_048562	lipid metabolism.exotics(steroids, squalene etc)	-7.40984	-8.80242	-9.05912	-7.11582	-11.1952		0	-7.11009	-11.1845	-8.8902	Shared	AT1G74100	#N/A	#N/A	0
Eni_039311	lipid metabolism.exotics(steroids, squalene etc)	-6.87899	0	0	-5.52129	-10.7133		0	0	0	0	NST exclusive	AT4G27270	flav_wrbA: NAD(P)H:quinone oxidoreductase, type IV	TIGR01755	GO:0010181,GO:0045892
Eni_022868	lipid metabolism.exotics(steroids, squalene etc)	0	3.67014	4.11372	0	0		0	0	4.38066	4.83193	Shared	AT3G45070	Sulfotransferase domain	PF00685	GO:0008146
Eni_093791	lipid metabolism.exotics(steroids, squalene etc)	0	0	3.84338	0	0		0	0	4.74019	4.72243	Shared	AT5G43690	Sulfotransferase domain	PF00685	GO:0008146
Eni_035354	lipid metabolism.exotics(steroids, squalene etc)	0	0	-6.7755	0	0		0	0	0	0	NST exclusive	AT1G74100	Sulfotransferase domain	PF00685	GO:0008146
Eni_112485	lipid metabolism.exotics(steroids, squalene etc)	0	0	-7.95231	0	-11.6749		0	0	0	-8.37079	Shared	AT5G54500	flav_wrbA: NAD(P)H:quinone oxidoreductase, type IV	TIGR01755	GO:0010181,GO:0045892
Eni_084506	lipid metabolism.FA desaturation.a hydroxylase	-13.5463	-10.0551	-13.1762	-13.2872	-9.41316		0	0	0	0	NST exclusive	AT4G20870	#N/A	#N/A	0
Eni_112145	lipid metabolism.FA desaturation.a hydroxylase	-12.4915	-12.4843	-12.1214	-12.2324	-12.185		0	-12.4534	-7.66926	-7.65514	Shared	AT2G34770	Fatty acid hydroxylase superfamily	PF04116	GO:0005506,GO:0006633,GO:0016491,GO:0055114
Eni_042328	lipid metabolism.FA desaturation.a hydroxylase	0	-5.45064	-5.86251	-6.4254	-5.99024		0	0	-6.02428	-6.71413	Shared	AT2G34770	#N/A	#N/A	0
Eni_092160	lipid metabolism.FA desaturation.a hydroxylase	0	-12.88	-12.5171	0	-12.5807		0	0	0	0	NST exclusive	AT4G20870	#N/A	#N/A	0
Eni_093182	lipid metabolism.FA desaturation.omega 3 desaturase	-6.05057	-4.73463	-5.91535	-5.20697	-5.09352		0	0	0	0	NST exclusive	AT5G05580	Fatty acid desaturase	PF00487	GO:0006629
Eni_027860	lipid metabolism.FA desaturation.omega 3 desaturase	-4.82894	-5.09844	-5.79886	-5.2006	-6.16675		0	0	0	0	NST exclusive	AT5G05580	Domain of unknown function (DUF3474)	PF11960	GO:0016717,GO:0055114
Eni_061404	lipid metabolism.FA desaturation.omega 3 desaturase	-3.62692	0	-3.33866	-3.32151	-3.40502		0	0	0	-3.962	Shared	AT5G05580	Domain of unknown function (DUF3474)	PF11960	GO:0016717,GO:0055114
Eni_044315	lipid metabolism.FA desaturation.omega 3 desaturase	0	-5.96877	0	0	0		0	0	0	0	NST exclusive	AT5G05580	Domain of unknown function (DUF3474)	PF11960	GO:0016717,GO:0055114
Eni_054495	lipid metabolism.FA desaturation.omega 3 desaturase	-2.72948	0	-2.71334	0	-2.53245		0	0	0	0	NST exclusive	AT5G05580	#N/A	#N/A	0
Eni_082205	lipid metabolism.FA desaturation.omega 6 desaturase	0	-3.05355	0	-3.43113	0		0	0	0	0	NST exclusive	AT3G12120	#N/A	#N/A	0
Eni_009217	lipid metabolism.FA desaturation.omega 6 desaturase	0	-3.05193	0	-3.43025	0		0	0	0	0	NST exclusive	AT3G12120	Fatty acid desaturase	PF00487	GO:0006629
Eni_037783	lipid metabolism.FA desaturation.omega 6 desaturase	0	0	0	0	-3.09848		0	0	0	-3.05045	Shared	AT4G30950	Fatty acid desaturase	PF00487	GO:0006629
Eni_085023	lipid metabolism.FA synthesis and FA elongation.ACP oxoacyl reductase	0	0	0	0	-3.37734		0	0	0	0	NST exclusive	AT1G24360	3oxo_ACP_reduc: 3-oxoacyl-[acyl-carrier-protein] reductase	TIGR01830	GO:0004316,GO:0006633,GO:0051287,GO:0055114
Eni_078029	lipid metabolism.FA synthesis and FA elongation.ACP protein	0	-5.75407	-4.74319	-5.5495	-5.56338		0	0	-5.38266	-5.04576	Shared	AT4G25050	#N/A	#N/A	0
Eni_107457	lipid metabolism.FA synthesis and FA elongation.ACP protein	0	-5.75081	-4.49508	-4.61791	-5.84088		0	0	-5.37397	-4.78821	Shared	AT4G25050	#N/A	#N/A	0
Eni_063957	lipid metabolism.FA synthesis and FA elongation.ACP protein	0	-3.51275	-3.41233	-3.62449	-3.18988		0	0	-3.15147	-3.1374	Shared	AT5G27200	acyl_carrier: acyl carrier protein	TIGR00517	GO:0006633
Eni_071895	lipid metabolism.FA synthesis and FA elongation.ACP protein	0	-2.7882	0	-3.37863	0		0	0	-2.81718	-2.90897	Shared	AT5G27200	acyl_carrier: acyl carrier protein	TIGR00517	GO:0006633
Eni_072942	lipid metabolism.FA synthesis and FA elongation.ACP protein	0	0	-3.28431	0	0		0	0	-3.42097	0	Shared	AT3G05020	#N/A	#N/A	0
Eni_030995	lipid metabolism.FA synthesis and FA elongation.ACP thioesterase	0	0	0	0	6.39107		0	0	0	0	NST exclusive	AT1G08510	#N/A	#N/A	0
Eni_096551	lipid metabolism.FA synthesis and FA elongation.acyl coa ligase	-10.5736	-10.5664	-10.2037	-10.3146	-10.2673		0	-10.5355	-10.2566	-10.2912	Shared	AT1G66120	AMP-binding enzyme	PF00501	GO:0003824,GO:0008152
Eni_077721	lipid metabolism.FA synthesis and FA elongation.acyl coa ligase	0	-9.08971	-7.6915	-8.71807	-10.9292		0	0	-10.9186	-6.68501	Shared	AT1G65880	#N/A	#N/A	0
Eni_056482	lipid metabolism.FA synthesis and FA elongation.acyl coa ligase	0	-7.7227	-10.9812	-7.92595	-11.0448		0	-6.51568	-11.0341	-8.72888	Shared	AT1G65890	#N/A	#N/A	0
Eni_019272	lipid metabolism.FA synthesis and FA elongation.acyl coa ligase	0	3.45472	0	0	0		0	0	0	0	NST exclusive	AT3G16170	AMP-binding enzyme	PF00501	GO:0003824,GO:0008152
Eni_039071	lipid metabolism.FA synthesis and FA elongation.acyl coa ligase	3.47545	3.68828	4.57357	3.83468	3.8639		0	4.02311	3.63864	4.72521	Shared	AT3G16170	AMP-binding enzyme	PF00501	GO:0003824,GO:0008152
Eni_041055	lipid metabolism.FA synthesis and FA elongation.acyl-CoA binding protein	0	0	0	-15.0448	-14.9974		0	0	-14.9867	-15.0214	Shared	AT1G31812	#N/A	#N/A	0
Eni_031595	lipid metabolism.FA synthesis and FA elongation.acyl-CoA binding protein	0	0	0	0	3.09048		0	0	0	0	NST exclusive	AT4G27780	Acyl CoA binding protein	PF00887	GO:0000062
Eni_023254	lipid metabolism.FA synthesis and FA elongation.acyl-CoA binding protein	0	2.92955	0	3.13461	3.20416		0	0	0	2.87239	Shared	AT4G27780	#N/A	#N/A	0
Eni_069294	lipid metabolism.FA synthesis and FA elongation.beta ketoacyl CoA synthase	0	0	-4.09324	-5.43296	-4.93961		0	0	0	-3.92576	Shared	AT1G01120	FAE1/Type III polyketide synthase-like protein	PF08392	GO:0006633,GO:0016020,GO:0016747
Eni_052776	lipid metabolism.FA synthesis and FA elongation.beta ketoacyl CoA synthase	0	-3.69632	-4.07145	-4.57481	-4.78278		0	0	-3.58488	-3.83567	Shared	AT1G01120	#N/A	#N/A	0
Eni_015673	lipid metabolism.FA synthesis and FA elongation.beta ketoacyl CoA synthase	0	-2.72565	0	-2.76473	-3.16091		0	0	-3.91491	-2.9602	Shared	AT1G04220	FAE1/Type III polyketide synthase-like protein	PF08392	GO:0006633,GO:0016020,GO:0016747
Eni_007605	lipid metabolism.FA synthesis and FA elongation.beta ketoacyl CoA synthase	0	0	0	0	0		0	0	4.83933	4.28868	ST exclusive	AT2G26640	FAE1/Type III polyketide synthase-like protein	PF08392	GO:0006633,GO:0016020,GO:0016747
Eni_098695	lipid metabolism.FA synthesis and FA elongation.beta ketoacyl CoA synthase	0	0	0	0	0		0	0	5.01499	0	ST exclusive	AT2G26640	#N/A	#N/A	0
Eni_074999	lipid metabolism.FA synthesis and FA elongation.beta ketoacyl CoA synthase	0	0	0	0	0		0	0	4.04197	0	ST exclusive	AT2G26640	FAE1/Type III polyketide synthase-like protein	PF08392	GO:0006633,GO:0016020,GO:0016747
Eni_096010	lipid metabolism.FA synthesis and FA elongation.beta ketoacyl CoA synthase	0	0	0	0	-8.48742		0	0	0	0	NST exclusive	AT2G28630	FAE1/Type III polyketide synthase-like protein	PF08392	GO:0006633,GO:0016020,GO:0016747
Eni_012726	lipid metabolism.FA synthesis and FA elongation.ketoacyl ACP synthase	0	0	0	-13.6108	0		0	0	0	0	NST exclusive	AT1G74960	fabF: beta-ketoacyl-acyl-carrier-protein synthase II	TIGR03150	GO:0006633,GO:0016747
Eni_074876	lipid metabolism.FA synthesis and FA elongation.ketoacyl ACP synthase	0	-3.85328	-3.95655	-3.24232	-4.3081		0	0	-4.48657	-4.34695	Shared	AT1G74960	fabF: beta-ketoacyl-acyl-carrier-protein synthase II	TIGR03150	GO:0006633,GO:0016747
Eni_074189	lipid metabolism.FA synthesis and FA elongation.ketoacyl ACP synthase	0	-3.37666	-3.55354	-2.98208	-4.12628		0	0	-4.01745	-4.11397	Shared	AT1G74960	fabF: beta-ketoacyl-acyl-carrier-protein synthase II	TIGR03150	GO:0006633,GO:0016747
Eni_060154	lipid metabolism.FA synthesis and FA elongation.ketoacyl ACP synthase	0	0	0	0	2.44674		0	0	0	0	NST exclusive	AT2G04540	fabF: beta-ketoacyl-acyl-carrier-protein synthase II	TIGR03150	GO:0006633,GO:0016747
Eni_073408	lipid metabolism.FA synthesis and FA elongation.long chain fatty acid CoA ligase	0	0	0	0	0		0	4.02975	3.79285	0	ST exclusive	AT2G04350	AMP-binding enzyme	PF00501	GO:0003824,GO:0008152
Eni_038606	lipid metabolism.FA synthesis and FA elongation.long chain fatty acid CoA ligase	0	2.43879	0	0	0		0	0	0	2.28936	Shared	AT2G04350	AMP-binding enzyme	PF00501	GO:0003824,GO:0008152
Eni_103412	lipid metabolism.FA synthesis and FA elongation.long chain fatty acid CoA ligase	0	7.83793	0	6.1008	6.493		0	0	6.83111	7.31316	Shared	AT5G27600	AMP-binding enzyme	PF00501	GO:0003824,GO:0008152
Eni_078155	lipid metabolism.FA synthesis and FA elongation.long chain fatty acid CoA ligase	12.4097	13.8598	10.6607	12.0976	12.8838		0	12.946	12.5512	13.4759	Shared	AT5G27600	#N/A	#N/A	0
Eni_040715	lipid metabolism.FA synthesis and FA elongation.pyruvate DH	0	0	-11.3792	0	0		0	0	0	0	NST exclusive	AT3G25860	2-oxoacid dehydrogenases acyltransferase (catalytic domain)	PF00198	GO:0008152,GO:0016746
Eni_069411	lipid metabolism.glyceral metabolism.Glycerol-3-phosphate dehydrogenase (NAD+)	0	0	0	0	10.7676		0	0	11.362	0	Shared	AT2G41540	#N/A	#N/A	0
Eni_038819	lipid metabolism.glyceral metabolism.Glycerol-3-phosphate dehydrogenase (NAD+)	0	-4.18856	0	0	0		0	-4.66075	0	0	Shared	AT5G40610	glycerol3P_DH: glycerol-3-phosphate dehydrogenase (NAD(+))	TIGR03376	GO:0004367,GO:0042803,GO:0051287,GO:0055114
Eni_048929	lipid metabolism.glyceral metabolism.Glycerol-3-phosphate dehydrogenase (NAD+)	0	4.74133	3.67746	3.49131	4.09512		0	4.05835	4.39325	4.09587	Shared	AT3G07690	NAD-dependent glycerol-3-phosphate dehydrogenase C-terminus	PF07479	GO:0004367,GO:0005975,GO:0055114
Eni_081243	lipid metabolism.glycolipid synthesis.MGDG synthase	-4.58254	-4.61438	-4.26346	-3.98436	-3.3885		0	0	-3.66354	-4.06596	Shared	AT5G20410	#N/A	#N/A	0
Eni_067009	lipid metabolism.lipid degradation	0	0	0	0	0		0	0	-3.56021	0	ST exclusive	AT3G23410	#N/A	#N/A	0
Eni_031903	lipid metabolism.lipid degradation	0	0	4.12064	3.99181	3.09964		0	0	0	3.00949	Shared	AT4G28570	GMC oxidoreductase	PF00732	GO:0016614,GO:0050660,GO:0055114
Eni_045422	lipid metabolism.lipid degradation.beta-oxidation.acyl CoA DH	0	2.38456	2.32844	0	2.59689		0	0	0	2.62706	Shared	AT3G51840	Acyl-CoA dehydrogenase, N-terminal domain	PF02771	GO:0008152,GO:0016627,GO:0050660,GO:0055114
Eni_051133	lipid metabolism.lipid degradation.beta-oxidation.acyl CoA DH	0	2.48304	0	0	0		0	0	2.47114	2.95236	Shared	AT3G51840	#N/A	#N/A	0
Eni_094604	lipid metabolism.lipid degradation.beta-oxidation.acyl CoA reductase	0	0	-11.7762	-11.8871	-11.8398		0	0	0	0	NST exclusive	AT5G22500	Male sterility protein	PF07993	NA
Eni_080843	lipid metabolism.lipid degradation.beta-oxidation.acyl CoA reductase	0	0	-11.2863	-11.3973	-11.3499		0	0	-11.3392	-11.3738	Shared	AT5G22500	#N/A	#N/A	0
Eni_028012	lipid metabolism.lipid degradation.beta-oxidation.acyl CoA reductase	0	-9.71125	-9.34876	-9.45957	-9.41226		0	0	-9.40159	-9.43618	Shared	AT5G22500	#N/A	#N/A	0
Eni_021396	lipid metabolism.lipid degradation.beta-oxidation.acyl-CoA thioesterase	0	0	0	0	-5.72553		0	0	0	0	NST exclusive	AT1G01710	#N/A	#N/A	0
Eni_098541	lipid metabolism.lipid degradation.beta-oxidation.acyl-CoA thioesterase	0	0	0	0	-6.19763		0	0	0	0	NST exclusive	AT1G01710	#N/A	#N/A	0
Eni_108085	lipid metabolism.lipid degradation.beta-oxidation.enoyl isomerase	0	0	3.32034	0	3.15477		0	0	0	3.42186	Shared	AT5G43280	#N/A	#N/A	0
Eni_009810	lipid metabolism.lipid degradation.beta-oxidation.enoyl isomerase	0	0	0	0	2.4579		0	0	0	0	NST exclusive	AT5G43280	Enoyl-CoA hydratase/isomerase family	PF00378	GO:0003824,GO:0008152
Eni_113142	lipid metabolism.lipid degradation.beta-oxidation.enoyl isomerase	0	0	0	2.76556	2.72155		0	0	0	2.71828	Shared	AT5G43280	#N/A	#N/A	0
Eni_061932	lipid metabolism.lipid degradation.beta-oxidation.multifunctional	0	0	0	-5.98935	0		0	0	0	0	NST exclusive	AT3G06860	3-hydroxyacyl-CoA dehydrogenase, NAD binding domain	PF02737	GO:0003857,GO:0006631,GO:0016491,GO:0055114
Eni_072645	lipid metabolism.lipid degradation.lipases	0	-12.9199	-12.557	-12.668	-7.90118		0	0	-7.95151	-8.42192	Shared	AT2G42690	Lipase (class 3)	PF01764	GO:0006629
Eni_113071	lipid metabolism.lipid degradation.lipases	0	-12.5251	-12.1622	-12.2732	-12.2258		0	0	-8.71126	-8.42461	Shared	AT2G42690	#N/A	#N/A	0
Eni_097577	lipid metabolism.lipid degradation.lipases	-9.46231	-9.4552	-9.09281	-9.20358	-9.15629		0	-9.42427	-9.14562	-9.1802	Shared	AT2G27360	GDSL-like Lipase/Acylhydrolase	PF00657	GO:0006629,GO:0016788
Eni_023185	lipid metabolism.lipid degradation.lipases	-4.96052	-9.29333	-8.07792	-7.65731	-8.25774		0	-4.65697	-8.83286	-8.01265	Shared	AT2G42690	Lipase (class 3)	PF01764	GO:0006629
Eni_080255	lipid metabolism.lipid degradation.lipases	0	0	0	-6.11776	0		0	0	0	0	NST exclusive	AT2G27360	GDSL-like Lipase/Acylhydrolase	PF00657	GO:0006629,GO:0016788
Eni_065417	lipid metabolism.lipid degradation.lipases	0	0	0	-4.09254	-5.40002		0	0	0	0	NST exclusive	AT1G28600	GDSL-like Lipase/Acylhydrolase	PF00657	GO:0006629,GO:0016788
Eni_024998	lipid metabolism.lipid degradation.lipases	0	0	0	-2.7199	-2.37241		0	0	0	0	NST exclusive	AT5G18640	#N/A	#N/A	0
Eni_055356	lipid metabolism.lipid degradation.lipases	0	0	0	0	-3.11088		0	0	0	0	NST exclusive	AT5G18640	Lipase (class 3)	PF01764	GO:0006629
Eni_005551	lipid metabolism.lipid degradation.lipases	0	0	-9.6773	0	0		0	0	0	0	NST exclusive	AT1G28580	#N/A	#N/A	GO:0006629,GO:0016788
Eni_026566	lipid metabolism.lipid degradation.lipases	0	0	0	0	0		0	0	0	-9.89769	ST exclusive	AT5G45910	#N/A	#N/A	0
Eni_105404	lipid metabolism.lipid degradation.lipases	0	-4.37188	0	0	-3.76223		0	0	0	-3.81201	Shared	AT1G52760	#N/A	#N/A	0
Eni_108880	lipid metabolism.lipid degradation.lipases	0	-4.06411	0	0	-3.95826		0	0	-4.59777	0	Shared	AT1G52760	Alpha/beta hydrolase family	PF12697	NA
Eni_056989	lipid metabolism.lipid degradation.lipases	0	-6.79901	0	0	0		0	0	0	-7.29074	Shared	AT1G28570	#N/A	#N/A	0
Eni_087169	lipid metabolism.lipid degradation.lipases	0	-3.67663	0	0	-5.16498		0	-4.05786	-3.98151	0	Shared	AT1G52760	#N/A	#N/A	NA
Eni_017203	lipid metabolism.lipid degradation.lipases	0	0	-9.20131	0	0		0	0	-9.25413	0	Shared	AT5G45910	#N/A	#N/A	0
Eni_017202	lipid metabolism.lipid degradation.lipases	0	-10.5455	0	0	0		0	0	0	-10.2703	Shared	AT5G45910	#N/A	#N/A	0
Eni_014592	lipid metabolism.lipid degradation.lipases	0	-6.85473	0	0	-5.01804		0	0	-4.53132	-6.63212	Shared	AT1G28570	GDSL-like Lipase/Acylhydrolase	PF00657	GO:0006629,GO:0016788
Eni_108690	lipid metabolism.lipid degradation.lipases	0	3.46374	3.20235	2.89573	3.0245		0	0	3.474	3.19238	Shared	AT1G73920	#N/A	#N/A	0
Eni_049363	lipid metabolism.lipid degradation.lipases	4.99841	6.1	5.26102	5.57786	5.6604		0	5.55369	6.15877	5.58284	Shared	AT5G18630	Lipase (class 3)	PF01764	GO:0006629
Eni_063067	lipid metabolism.lipid degradation.lipases	5.55701	6.66518	5.98571	6.15071	6.58988		0	6.23984	6.5777	6.28172	Shared	AT5G18630	Lipase (class 3)	PF01764	GO:0006629
Eni_059069	lipid metabolism.lipid degradation.lipases	0	8.22778	6.93818	7.71645	7.87815		0	7.34817	7.54463	8.36871	Shared	AT1G28590	GDSL-like Lipase/Acylhydrolase	PF00657	GO:0006629,GO:0016788
Eni_096261	lipid metabolism.lipid degradation.lipases.triacylglycerol lipase	-14.2778	-14.2707	-13.9077	-14.0187	-10.5905		0	-14.2397	-13.9606	-13.9953	Shared	AT3G14360	#N/A	#N/A	0
Eni_006160	lipid metabolism.lipid degradation.lipases.triacylglycerol lipase	-13.3617	-13.3546	-9.32884	-9.87025	-9.70256		0	-13.3236	-13.0445	-13.0792	Shared	AT3G14360	Lipase (class 3)	PF01764	GO:0006629
Eni_019894	lipid metabolism.lipid degradation.lipases.triacylglycerol lipase	0	-9.07873	-8.71651	-8.82723	0		0	0	0	0	NST exclusive	AT4G16070	Lipase (class 3)	PF01764	GO:0006629
Eni_008338	lipid metabolism.lipid degradation.lipases.triacylglycerol lipase	0	0	-7.42611	-7.53646	0		0	0	0	-7.51317	Shared	AT4G16820	Lipase (class 3)	PF01764	GO:0006629
Eni_026432	lipid metabolism.lipid degradation.lipases.triacylglycerol lipase	0	0	0	0	0		0	0	0	2.82529	ST exclusive	AT1G02660	Lipase (class 3)	PF01764	GO:0006629
Eni_030406	lipid metabolism.lipid degradation.lipases.triacylglycerol lipase	0	0	-3.99021	0	-4.87749		0	0	0	0	NST exclusive	AT4G16820	#N/A	#N/A	0
Eni_110647	lipid metabolism.lipid degradation.lipases.triacylglycerol lipase	0	0	-4.15793	0	-4.89347		0	0	0	0	NST exclusive	AT4G16820	#N/A	#N/A	0
Eni_079084	lipid metabolism.lipid degradation.lipases.triacylglycerol lipase	0	0	-5.45432	0	-5.60338		0	0	0	0	NST exclusive	AT4G16820	Lipase (class 3)	PF01764	GO:0006629
Eni_088081	lipid metabolism.lipid degradation.lipases.triacylglycerol lipase	0	0	-10.5886	0	0		0	0	0	-10.6761	Shared	AT1G05790	#N/A	#N/A	GO:0006629
Eni_055453	lipid metabolism.lipid degradation.lipases.triacylglycerol lipase	0	2.91263	3.26762	3.52291	2.90848		0	0	3.17658	3.40952	Shared	AT2G42450	Lipase (class 3)	PF01764	GO:0006629
Eni_033902	lipid metabolism.lipid degradation.lipases.triacylglycerol lipase	0	3.96432	0	3.76179	3.48476		0	0	3.5476	0	Shared	AT2G42450	Lipase (class 3)	PF01764	GO:0006629
Eni_091078	lipid metabolism.lipid degradation.lysophospholipases	0	-3.18969	0	0	0		0	0	-3.34429	0	Shared	AT4G38690	#N/A	#N/A	NA
Eni_100759	lipid metabolism.lipid degradation.lysophospholipases	0	-3.76368	0	0	0		0	0	-3.80071	0	Shared	AT4G38690	#N/A	#N/A	NA
Eni_031020	lipid metabolism.lipid degradation.lysophospholipases.carboxylesterase	-4.24282	-5.76004	-5.30582	-5.47526	-5.33574		0	-3.70048	-6.13687	-5.40809	Shared	AT1G47480	alpha/beta hydrolase fold	PF07859	GO:0008152,GO:0016787
Eni_031029	lipid metabolism.lipid degradation.lysophospholipases.carboxylesterase	0	0	0	-5.44419	0		0	0	0	0	NST exclusive	AT3G48700	alpha/beta hydrolase fold	PF07859	GO:0008152,GO:0016787
Eni_072724	lipid metabolism.lipid degradation.lysophospholipases.carboxylesterase	-4.51042	-6.27999	-4.86484	-4.821	-5.15457		0	0	-6.50087	-5.05459	Shared	AT3G48690	#N/A	#N/A	0
Eni_009678	lipid metabolism.lipid degradation.lysophospholipases.carboxylesterase	0	0	5.30029	0	0		0	0	0	5.10092	Shared	AT3G48700	alpha/beta hydrolase fold	PF07859	GO:0008152,GO:0016787
Eni_022278	lipid metabolism.lipid degradation.lysophospholipases.carboxylesterase	0	-5.87975	0	0	-7.12776		0	0	-5.31927	-5.41391	Shared	AT5G16080	alpha/beta hydrolase fold	PF07859	GO:0008152,GO:0016787
Eni_020999	lipid metabolism.lipid degradation.lysophospholipases.carboxylesterase	0	0	0	4.03374	0		0	0	0	0	NST exclusive	AT1G47480	alpha/beta hydrolase fold	PF07859	GO:0008152,GO:0016787
Eni_099219	lipid metabolism.lipid degradation.lysophospholipases.carboxylesterase	0	0	4.75684	4.8909	5.64998		0	0	0	5.59684	Shared	AT5G06570	#N/A	#N/A	0
Eni_087740	lipid metabolism.lipid degradation.lysophospholipases.carboxylesterase	6.20535	5.99138	7.14738	5.94197	6.92126		0	6.31668	6.23653	7.30855	Shared	AT1G47480	alpha/beta hydrolase fold	PF07859	GO:0008152,GO:0016787
Eni_078197	lipid metabolism.lipid degradation.lysophospholipases.carboxylesterase	6.3511	5.93878	7.53046	6.45847	7.51881		0	6.40182	6.49102	7.66421	Shared	AT1G47480	alpha/beta hydrolase fold	PF07859	GO:0008152,GO:0016787
Eni_095239	lipid metabolism.lipid degradation.lysophospholipases.carboxylesterase	3.92042	5.68882	6.32036	7.09114	6.19718		0	3.97568	4.64323	6.56232	Shared	AT1G47480	#N/A	#N/A	0
Eni_057038	lipid metabolism.lipid degradation.lysophospholipases.glycerophosphodiester phosphodiesterase	0	0	0	-10.4336	0		0	0	-10.3756	0	Shared	AT5G38280	Protein kinase domain	PF00069	GO:0004672,GO:0005524,GO:0006468
Eni_096853	lipid metabolism.lipid degradation.lysophospholipases.glycerophosphodiester phosphodiesterase	-6.53526	-9.65101	-9.28854	-9.39934	-6.72178		0	0	0	0	NST exclusive	AT1G66920	#N/A	#N/A	0
Eni_009124	lipid metabolism.lipid degradation.lysophospholipases.glycerophosphodiester phosphodiesterase	0	0	0	-8.78901	0		0	0	0	0	NST exclusive	AT1G66910	Protein kinase domain	PF00069	GO:0004672,GO:0005524,GO:0006468
Eni_016686	lipid metabolism.lipid degradation.lysophospholipases.glycerophosphodiester phosphodiesterase	-6.18949	0	-10.6455	-7.92059	-6.10872		0	0	0	0	NST exclusive	AT5G38280	#N/A	#N/A	0
Eni_070581	lipid metabolism.lipid degradation.lysophospholipases.glycerophosphodiester phosphodiesterase	0	-7.73129	0	-7.48058	0		0	0	0	0	NST exclusive	AT1G70250	Protein kinase domain	PF00069	GO:0004672,GO:0005524,GO:0006468
Eni_009123	lipid metabolism.lipid degradation.lysophospholipases.glycerophosphodiester phosphodiesterase	0	-4.71427	-4.18382	-7.19938	-4.38225		0	0	-4.68751	-4.52294	Shared	AT5G38280	Protein kinase domain	PF00069	GO:0004672,GO:0005524,GO:0006468
Eni_002361	lipid metabolism.lipid degradation.lysophospholipases.glycerophosphodiester phosphodiesterase	0	0	0	-5.85284	-6.57354		0	0	0	0	NST exclusive	AT1G66910	Protein kinase domain	PF00069	GO:0004672,GO:0005524,GO:0006468
Eni_043411	lipid metabolism.lipid degradation.lysophospholipases.glycerophosphodiester phosphodiesterase	0	0	-4.45971	-5.1641	-4.29304		0	0	0	-5.48074	Shared	AT5G55480	Glycerophosphoryl diester phosphodiesterase family	PF03009	NA
Eni_009122	lipid metabolism.lipid degradation.lysophospholipases.glycerophosphodiester phosphodiesterase	0	0	0	-3.03709	-3.14301		0	0	0	0	NST exclusive	AT5G38280	Protein tyrosine kinase	PF07714	GO:0004672,GO:0006468
Eni_026255	lipid metabolism.lipid degradation.lysophospholipases.glycerophosphodiester phosphodiesterase	0	0	0	0	0		0	-6.49797	0	0	ST exclusive	AT5G55480	Glycerophosphoryl diester phosphodiesterase family	PF03009	NA
Eni_074788	lipid metabolism.lipid degradation.lysophospholipases.glycerophosphodiester phosphodiesterase	0	0	-8.48646	0	0		0	0	0	0	NST exclusive	AT5G38260	#N/A	#N/A	0
Eni_016688	lipid metabolism.lipid degradation.lysophospholipases.glycerophosphodiester phosphodiesterase	0	0	0	0	-8.9396		0	0	0	0	NST exclusive	AT4G18250	#N/A	#N/A	0
Eni_083900	lipid metabolism.lipid degradation.lysophospholipases.glycerophosphodiester phosphodiesterase	0	0	0	0	-9.81495		0	0	0	0	NST exclusive	AT5G38280	#N/A	#N/A	0
Eni_105334	lipid metabolism.lipid degradation.lysophospholipases.glycerophosphodiester phosphodiesterase	0	0	0	0	-10.4069		0	0	0	0	NST exclusive	AT1G66910	Protein kinase domain	PF00069	GO:0004672,GO:0005524,GO:0006468
Eni_043655	lipid metabolism.lipid degradation.lysophospholipases.glycerophosphodiester phosphodiesterase	0	0	0	0	-11.042		0	0	0	0	NST exclusive	AT1G66920	Protein kinase domain	PF00069	GO:0004672,GO:0005524,GO:0006468
Eni_025828	lipid metabolism.lipid degradation.lysophospholipases.glycerophosphodiester phosphodiesterase	0	0	-8.5588	0	-8.62223		0	0	0	0	NST exclusive	AT5G38280	Protein tyrosine kinase	PF07714	GO:0004672,GO:0006468
Eni_012333	lipid metabolism.lipid degradation.lysophospholipases.glycerophosphodiester phosphodiesterase	0	0	-10.6964	0	-7.32847		0	0	0	0	NST exclusive	AT5G38260	#N/A	#N/A	0
Eni_105333	lipid metabolism.lipid degradation.lysophospholipases.glycerophosphodiester phosphodiesterase	0	0	-9.84722	0	-9.91074		0	0	0	0	NST exclusive	AT5G38260	Protein tyrosine kinase	PF07714	GO:0004672,GO:0006468
Eni_049177	lipid metabolism.lipid degradation.lysophospholipases.glycerophosphodiester phosphodiesterase	0	0	0	5.44158	0		0	0	0	6.55952	Shared	AT5G41080	Glycerophosphoryl diester phosphodiesterase family	PF03009	NA
Eni_051387	lipid metabolism.lipid degradation.lysophospholipases.glycerophosphodiester phosphodiesterase	4.86101	5.6939	4.9366	5.69734	6.02951		0	0	5.94292	6.75192	Shared	AT3G02040	#N/A	#N/A	0
Eni_094629	lipid metabolism.lipid degradation.lysophospholipases.glycerophosphodiester phosphodiesterase	0	5.36187	0	6.26328	6.60542		0	0	5.99965	6.80774	Shared	AT5G08030	Glycerophosphoryl diester phosphodiesterase family	PF03009	NA
Eni_008985	lipid metabolism.lipid degradation.lysophospholipases.phosphoinositide phospholipase C	0	0	-9.5192	-9.63002	-9.58271		0	0	0	0	NST exclusive	AT3G51460	SacI homology domain	PF02383	GO:0042578
Eni_110238	lipid metabolism.lipid degradation.lysophospholipases.phosphoinositide phospholipase C	0	0	0	-3.74024	0		0	0	0	0	NST exclusive	AT1G13680	#N/A	#N/A	0
Eni_018349	lipid metabolism.lipid degradation.lysophospholipases.phosphoinositide phospholipase C	0	0	0	-3.71311	0		0	0	0	0	NST exclusive	AT1G13680	#N/A	#N/A	0
Eni_097654	lipid metabolism.lipid degradation.lysophospholipases.phospholipase A2	0	0	-3.89382	-4.08492	-3.72554		0	0	-3.41632	-3.53944	Shared	AT2G19690	#N/A	#N/A	0
Eni_109619	lipid metabolism.lipid degradation.lysophospholipases.phospholipase A2	0	0	0	-3.33642	0		0	0	-3.37164	-4.11841	Shared	AT2G06925	#N/A	#N/A	NA
Eni_015798	lipid metabolism.lipid degradation.lysophospholipases.phospholipase A2	0	0	0	-3.28356	0		0	0	-3.36842	-4.44243	Shared	AT2G06925	#N/A	#N/A	NA
Eni_038766	lipid metabolism.lipid degradation.lysophospholipases.phospholipase A2	0	0	0	0	0		0	0	0	-4.68586	ST exclusive	AT2G06925	#N/A	#N/A	NA
Eni_009761	lipid metabolism.lipid degradation.lysophospholipases.phospholipase A2	0	0	-4.84118	0	-4.72653		0	0	0	0	NST exclusive	AT2G19690	#N/A	#N/A	0
Eni_054543	lipid metabolism.lipid degradation.lysophospholipases.phospholipase D	0	0	0	-4.2015	0		0	0	-3.82488	0	Shared	AT1G52570	Phospholipase D C terminal	PF12357	NA
Eni_004310	lipid metabolism.lipid degradation.lysophospholipases.phospholipase D	0	0	0	-3.22709	-3.65628		0	0	0	-3.46467	Shared	AT1G52570	Phospholipase D C terminal	PF12357	NA
Eni_099739	lipid metabolism.lipid degradation.lysophospholipases.phospholipase D	0	3.62144	0	0	3.79026		0	3.85558	3.159	0	Shared	AT4G35790	Phospholipase D C terminal	PF12357	NA
Eni_114360	lipid metabolism.lipid degradation.lysophospholipases.phospholipase D	0	0	0	0	0		0	0	0	-3.96802	ST exclusive	AT1G52570	Phospholipase D C terminal	PF12357	NA
Eni_079993	lipid metabolism.lipid degradation.lysophospholipases.phospholipase D	0	0	2.52031	2.74169	2.83681		0	0	2.46749	2.51035	Shared	AT3G15730	Phospholipase D C terminal	PF12357	NA
Eni_100122	lipid metabolism.lipid degradation.lysophospholipases.phospholipase D	12.1513	11.6495	12.3609	11.6815	12.1736		0	12.6843	12.2093	12.9868	Shared	AT2G42010	#N/A	#N/A	0
Eni_024236	lipid metabolism.lipid degradation.palmitoyl[protein] hydrolase	5.37049	5.22945	4.54869	4.65615	5.56998		0	0	5.71939	4.72341	Shared	AT4G17470	#N/A	#N/A	GO:0006464,GO:0008474
Eni_094852	lipid metabolism.lipid degradation.palmitoyl[protein] hydrolase	7.98077	7.57431	6.76093	7.0352	7.21241		0	7.61334	7.71341	7.38527	Shared	AT3G60340	Palmitoyl protein thioesterase	PF02089	GO:0006464,GO:0008474
Eni_031370	lipid metabolism.lipid transfer proteins etc	0	-7.89949	0	-8.01674	0		0	0	-7.26288	-7.67662	Shared	AT5G59320	#N/A	#N/A	NA
Eni_068131	lipid metabolism.lipid transfer proteins etc	0	0	-4.36704	-4.1992	0		0	0	0	-4.27659	Shared	AT2G44300	Probable lipid transfer	PF14368	NA
Eni_050662	lipid metabolism.lipid transfer proteins etc	0	0	-5.35882	-4.05795	-3.56865		0	0	-6.37853	-5.33533	Shared	AT5G59320	#N/A	#N/A	0
Eni_008564	lipid metabolism.lipid transfer proteins etc	0	0	0	-3.9026	0		0	0	0	-4.55452	Shared	AT2G44300	Probable lipid transfer	PF14368	NA
Eni_017483	lipid metabolism.lipid transfer proteins etc	0	0	0	0	0		0	0	-3.07599	-2.78109	ST exclusive	AT5G59320	#N/A	#N/A	NA
Eni_003355	lipid metabolism.lipid transfer proteins etc	0	0	0	0	-3.7917		0	0	-3.21772	-3.17881	Shared	AT5G59320	#N/A	#N/A	0
Eni_004474	lipid metabolism.Phospholipid synthesis	-15.0817	-10.6662	-14.7116	-14.8226	-14.7752		0	0	-14.7645	-14.7992	Shared	AT3G18000	#N/A	#N/A	0
Eni_041173	lipid metabolism.Phospholipid synthesis	-8.76575	-12.1294	-11.7665	-11.8774	-11.8301		0	0	-11.8194	-11.854	Shared	AT1G73600	#N/A	#N/A	0
Eni_095524	lipid metabolism.Phospholipid synthesis	-15.3667	-15.3596	-14.9966	-10.5203	-15.0602		0	-12.1077	-15.0495	-15.0842	Shared	AT3G18000	Methyltransferase domain	PF13847	NA
Eni_114615	lipid metabolism.Phospholipid synthesis	-8.32749	-7.01636	-9.42391	-8.21918	-9.23498		0	-6.36106	-7.98996	-9.45866	Shared	AT3G18000	#N/A	#N/A	0
Eni_114979	lipid metabolism.Phospholipid synthesis	0	0	0	-7.60035	-11.3283		0	0	0	0	NST exclusive	AT4G01950	#N/A	#N/A	GO:0008152,GO:0016746
Eni_025202	lipid metabolism.Phospholipid synthesis	0	0	0	-6.41407	0		0	0	0	0	NST exclusive	AT1G01610	#N/A	#N/A	0
Eni_002515	lipid metabolism.Phospholipid synthesis	0	-5.99007	-7.06168	-6.14868	-8.9487		0	0	-5.37252	-5.08344	Shared	AT4G01950	#N/A	#N/A	GO:0008152,GO:0016746
Eni_047626	lipid metabolism.Phospholipid synthesis	0	0	-5.24763	0	0		0	0	0	0	NST exclusive	AT1G06520	#N/A	#N/A	0
Eni_115388	lipid metabolism.Phospholipid synthesis	0	8.02036	8.78686	9.13962	9.70764		0	0	8.4964	8.7289	Shared	AT2G38110	#N/A	#N/A	0
Eni_107211	lipid metabolism.Phospholipid synthesis.1-acylglycerol-3-phosphate O-acyltransferase	0	0	0	0	-9.34897		0	0	0	0	NST exclusive	AT3G57650	#N/A	#N/A	0
Eni_051409	lipid metabolism.Phospholipid synthesis.1-acylglycerol-3-phosphate O-acyltransferase	0	0	0	0	-9.53719		0	0	0	0	NST exclusive	AT3G57650	Acyltransferase	PF01553	GO:0008152,GO:0016746
Eni_013649	lipid metabolism.Phospholipid synthesis.choline kinase	2.90644	3.93406	3.82707	3.17073	3.80851		0	3.11247	3.97799	3.7891	Shared	AT1G74320	Choline/ethanolamine kinase	PF01633	NA
Eni_109781	lipid metabolism.Phospholipid synthesis.choline kinase	3.68344	4.27501	4.50228	4.47005	4.42355		0	3.99845	4.24723	3.99515	Shared	AT1G74320	#N/A	#N/A	0
Eni_015496	lipid metabolism.Phospholipid synthesis.choline-phosphate cytidylyltransferase	0	2.49988	0	0	0		0	0	2.54254	2.32277	Shared	AT2G32260	Cytidylyltransferase	PF01467	GO:0003824,GO:0009058
Eni_027790	lipid metabolism.Phospholipid synthesis.cyclopropane-fatty-acyl-phospholipid synthase	0	0	0	-5.45327	0		0	0	0	0	NST exclusive	AT3G23530	Mycolic acid cyclopropane synthetase	PF02353	GO:0008610
Eni_009064	lipid metabolism.Phospholipid synthesis.cyclopropane-fatty-acyl-phospholipid synthase	-4.06699	0	-4.09854	-5.28554	-4.28781		0	-4.30335	-4.07932	-3.96617	Shared	AT3G23530	Mycolic acid cyclopropane synthetase	PF02353	GO:0008610
Eni_044127	lipid metabolism.Phospholipid synthesis.diacylglycerol kinase	0	-8.91575	-8.55362	-8.66431	-8.61705		0	0	-8.60639	0	Shared	AT4G21534	Diacylglycerol kinase catalytic domain	PF00781	GO:0004143,GO:0007205
Eni_023084	lipid metabolism.Phospholipid synthesis.diacylglycerol kinase	0	0	-10.4393	-6.79593	0		0	0	0	0	NST exclusive	AT4G21534	#N/A	#N/A	0
Eni_048843	lipid metabolism.Phospholipid synthesis.diacylglycerol kinase	0	0	-5.97292	-5.47295	-4.20679		0	0	-3.97146	-3.75465	Shared	AT2G20900	#N/A	#N/A	0
Eni_008854	lipid metabolism.Phospholipid synthesis.diacylglycerol kinase	0	0	-2.46564	-2.81949	-2.79779		0	0	0	-2.61348	Shared	AT4G30340	Diacylglycerol kinase accessory domain	PF00609	GO:0004143,GO:0007205
Eni_109444	lipid metabolism.Phospholipid synthesis.diacylglycerol kinase	4.82279	4.24591	2.82093	0	2.9524		0	4.98757	3.63673	3.16991	Shared	AT5G07920	#N/A	#N/A	0
Eni_019641	lipid metabolism.Phospholipid synthesis.diacylglycerol kinase	4.04266	3.84272	0	0	0		0	4.33709	3.46285	0	Shared	AT5G07920	#N/A	#N/A	0
Eni_094298	lipid metabolism.Phospholipid synthesis.phosphatidate cytidylyltransferase	0	0	0	-10.611	0		0	0	0	0	NST exclusive	AT5G58560	Cytidylyltransferase family	PF01148	GO:0016020,GO:0016772
Eni_084069	lipid metabolism.Phospholipid synthesis.phosphatidate cytidylyltransferase	0	-10.3573	-9.99459	-10.1055	-10.0581		0	0	0	-10.0821	Shared	AT5G58560	Cytidylyltransferase family	PF01148	GO:0016020,GO:0016772
Eni_003433	lipid metabolism.Phospholipid synthesis.phosphatidate cytidylyltransferase	0	0	-4.71117	-4.83116	0		0	0	0	0	NST exclusive	AT5G58560	#N/A	#N/A	0
Eni_048072	lipid metabolism.Phospholipid synthesis.phosphatidate cytidylyltransferase	0	0	0	0	0		0	0	0	-5.04227	ST exclusive	AT2G45150	#N/A	#N/A	0
Eni_036460	lipid metabolism.Phospholipid synthesis.phosphatidate cytidylyltransferase	0	0	-5.21938	0	-6.65969		0	0	0	0	NST exclusive	AT5G58560	#N/A	#N/A	0
Eni_000473	lipid metabolism.TAG synthesis	0	0	-4.0536	-3.70559	0		0	0	0	0	NST exclusive	AT1G70670	Caleosin related protein	PF05042	NA
Eni_004176	lipid metabolism.TAG synthesis	0	3.85609	3.72875	0	0		0	4.12335	0	0	Shared	AT2G19450	MBOAT, membrane-bound O-acyltransferase family	PF03062	NA
Eni_009916	lipid metabolism.TAG synthesis	0	0	0	8.06281	0		0	0	0	0	NST exclusive	AT4G25140	oleosin	#N/A	0
Eni_003038	lipid metabolism.TAG synthesis	7.45523	7.29915	0	8.50201	7.91375		0	7.5126	0	7.59331	Shared	AT4G25140	oleosin	PF01277	GO:0012511,GO:0016021
Eni_007625	lipid metabolism.TAG synthesis	7.81732	7.62549	7.22642	8.70307	8.46818		0	7.08068	7.36802	8.20387	Shared	AT3G18570	oleosin	PF01277	GO:0012511,GO:0016021
Eni_089310	lipid metabolism.TAG synthesis	8.21462	8.53965	8.1405	9.01287	8.50519		0	7.80335	8.15142	9.23714	Shared	AT3G18570	oleosin	#N/A	0
Eni_023058	major CHO metabolism.degradation.starch.starch cleavage.alpha amylase	0	0	0	0	0		0	4.32761	0	0	ST exclusive	AT1G69830	Alpha-amylase C-terminal beta-sheet domain	PF07821	GO:0004556,GO:0005509,GO:0005975
Eni_004997	major CHO metabolism.degradation.starch.starch cleavage.beta amylase	-6.24706	-6.29392	-6.44153	-4.45869	-5.29802		0	-6.35246	-5.65832	-8.46694	Shared	AT4G15210	#N/A	#N/A	0
Eni_008318	major CHO metabolism.degradation.starch.starch cleavage.beta amylase	-3.4529	-3.65813	-3.52499	-4.3057	-4.12148		0	-2.99208	-3.76704	-3.5528	Shared	AT4G17090	Glycosyl hydrolase family 14	PF01373	GO:0000272,GO:0016161
Eni_087576	major CHO metabolism.degradation.starch.starch cleavage.beta amylase	-3.89722	-4.63333	-4.23239	-4.24508	-4.27045		0	-3.55273	-4.56331	-4.33953	Shared	AT4G17090	#N/A	#N/A	0
Eni_112726	major CHO metabolism.degradation.starch.starch cleavage.beta amylase	0	0	0	0	0		0	0	0	-9.8409	ST exclusive	AT4G15210	Glycosyl hydrolase family 14	PF01373	GO:0000272,GO:0016161
Eni_102406	major CHO metabolism.degradation.starch.starch cleavage.beta amylase	0	-5.05572	0	0	0		0	0	0	-5.20071	Shared	AT4G15210	#N/A	#N/A	0
Eni_067558	major CHO metabolism.degradation.starch.starch cleavage.beta amylase	0	0	0	0	0		0	0	-9.52386	-9.72289	ST exclusive	AT4G15210	#N/A	#N/A	0
Eni_102402	major CHO metabolism.degradation.starch.starch cleavage.beta amylase	0	-10.1492	0	0	0		0	0	-9.83944	-9.87404	Shared	AT2G32290	#N/A	#N/A	0
Eni_071614	major CHO metabolism.degradation.starch.starch cleavage.beta amylase	6.30183	6.81821	6.83628	6.00734	6.86188		0	6.02821	5.40952	7.38982	Shared	AT3G23920	Glycosyl hydrolase family 14	PF01373	GO:0000272,GO:0016161
Eni_041378	major CHO metabolism.degradation.starch.starch cleavage.beta amylase	4.88349	6.75242	6.85221	6.7903	6.77196		0	4.66603	6.23949	6.973	Shared	AT3G23920	Glycosyl hydrolase family 14	PF01373	GO:0000272,GO:0016161
Eni_068869	major CHO metabolism.degradation.starch.starch cleavage.beta amylase	5.72449	6.72169	7.5073	6.81384	7.24496		0	5.51074	6.7103	6.95186	Shared	AT3G23920	Glycosyl hydrolase family 14	PF01373	GO:0000272,GO:0016161
Eni_050952	major CHO metabolism.degradation.starch.starch cleavage.beta amylase	0	0	0	6.83228	7.68496		0	0	0	7.41691	Shared	AT5G18670	Glycosyl hydrolase family 14	PF01373	GO:0000272,GO:0016161
Eni_071117	major CHO metabolism.degradation.starch.starch cleavage.beta amylase	7.14614	7.78512	7.57529	6.89271	7.30023		0	6.98113	6.22669	8.04639	Shared	AT3G23920	Glycosyl hydrolase family 14	PF01373	GO:0000272,GO:0016161
Eni_071116	major CHO metabolism.degradation.starch.starch cleavage.beta amylase	12.6587	13.3766	12.3838	12.1663	12.1288		0	12.3954	11.3041	13.6052	Shared	AT3G23920	Glycosyl hydrolase family 14	PF01373	GO:0000272,GO:0016161
Eni_098139	major CHO metabolism.degradation.starch.starch cleavage.beta amylase	13.6235	14.1289	13.4515	12.9928	13.2274		0	13.3014	12.3656	14.2972	Shared	AT3G23920	#N/A	#N/A	0
Eni_076823	major CHO metabolism.degradation.starch.starch phosphorylase	0	0	0	0	-2.77198		0	0	0	0	NST exclusive	AT3G46970	Carbohydrate phosphorylase	PF00343	GO:0005975,GO:0008184
Eni_021330	major CHO metabolism.degradation.starch.starch phosphorylase	0	0	-4.36923	0	0		0	0	-4.69301	0	Shared	AT3G29320	#N/A	#N/A	0
Eni_081273	major CHO metabolism.degradation.starch.transporter	-3.54225	-5.22405	-6.18749	-5.93657	-6.16015		0	-3.54459	-5.63535	-5.83006	Shared	AT5G46110	Triose-phosphate Transporter family	PF03151	NA
Eni_096719	major CHO metabolism.degradation.starch.transporter	-3.66504	-5.36741	-5.50962	-5.74084	-6.34602		0	-3.31908	-5.81349	-5.67566	Shared	AT5G46110	Triose-phosphate Transporter family	PF03151	NA
Eni_077868	major CHO metabolism.degradation.starch.transporter	-4.21809	-5.1096	-5.46419	-5.54725	-6.05591		0	-3.97749	-5.58048	-5.56163	Shared	AT5G46110	tpt: Tpt phosphate/phosphoenolpyruvate translocator	TIGR00817	GO:0005215,GO:0006810,GO:0016021
Eni_090050	major CHO metabolism.degradation.starch.transporter	0	0	0	-4.03753	-3.94344		0	0	-4.19633	-3.81817	Shared	AT5G46110	Triose-phosphate Transporter family	PF03151	NA
Eni_061718	major CHO metabolism.degradation.starch.transporter	0	-4.02407	-3.57256	-3.19216	-3.29844		0	0	-3.9899	-4.36758	Shared	AT5G46110	#N/A	#N/A	0
Eni_108986	major CHO metabolism.degradation.starch.transporter	0	0	-14.7843	0	0		0	0	0	-14.8718	Shared	AT5G46110	#N/A	#N/A	0
Eni_016117	major CHO metabolism.degradation.sucrose.hexokinase	0	0	-9.51495	-9.62577	0		0	0	0	0	NST exclusive	AT4G29130	Hexokinase	PF03727	GO:0005524,GO:0005975,GO:0016773
Eni_032229	major CHO metabolism.degradation.sucrose.hexokinase	0	3.99091	3.78962	3.56942	3.76559		0	3.2396	3.57802	4.02128	Shared	AT2G19860	Hexokinase	#N/A	0
Eni_054948	major CHO metabolism.degradation.sucrose.hexokinase	2.7272	2.79439	3.45819	4.06761	4.02519		0	3.19328	3.67181	3.5826	Shared	AT2G19860	Hexokinase	PF03727	GO:0005524,GO:0005975,GO:0016773
Eni_032496	major CHO metabolism.degradation.sucrose.hexokinase	3.6531	4.59028	4.14411	4.5606	4.47181		0	4.1555	4.95969	4.71464	Shared	AT2G19860	Hexokinase	PF03727	GO:0005524,GO:0005975,GO:0016773
Eni_055977	major CHO metabolism.degradation.sucrose.invertases.cell wall	0	0	-5.03648	-5.8034	0		0	0	0	0	NST exclusive	AT3G13790	#N/A	#N/A	0
Eni_087215	major CHO metabolism.degradation.sucrose.invertases.cell wall	-4.98888	0	0	-5.07905	0		0	0	0	0	NST exclusive	AT3G13790	#N/A	#N/A	0
Eni_079237	major CHO metabolism.degradation.sucrose.invertases.cell wall	0	4.01917	0	0	0		0	0	4.3558	4.59772	Shared	AT3G52600	Glycosyl hydrolases family 32 N-terminal domain	PF00251	NA
Eni_039475	major CHO metabolism.degradation.sucrose.invertases.cell wall	0	0	0	0	0		0	0	3.78541	0	ST exclusive	AT3G52600	Glycosyl hydrolases family 32 N-terminal domain	PF00251	NA
Eni_064982	major CHO metabolism.degradation.sucrose.invertases.neutral	-3.50494	0	0	0	-2.75741		0	0	0	0	NST exclusive	AT1G56560	Alkaline and neutral invertase	PF12899	GO:0033926
Eni_013434	major CHO metabolism.degradation.sucrose.invertases.vacuolar	0	0	-12.7049	0	-12.7685		0	0	0	0	NST exclusive	AT1G12240	#N/A	#N/A	0
Eni_074664	major CHO metabolism.degradation.sucrose.invertases.vacuolar	-13.3372	0	-7.83887	0	-9.63922		0	0	0	0	NST exclusive	AT1G12240	Glycosyl hydrolases family 32 N-terminal domain	PF00251	NA
Eni_072596	major CHO metabolism.degradation.sucrose.invertases.vacuolar	-12.3218	0	-11.9517	0	-12.0153		0	0	0	0	NST exclusive	AT1G12240	Glycosyl hydrolases family 32 N-terminal domain	PF00251	NA
Eni_003789	major CHO metabolism.degradation.sucrose.Susy	-4.16966	-4.70702	-5.71448	-6.08149	-6.18062		0	-4.81918	-5.6711	-6.5276	Shared	AT3G43190	Sucrose synthase	PF00862	GO:0005985
Eni_053663	major CHO metabolism.degradation.sucrose.Susy	0	0	-4.98815	-4.98798	-5.58485		0	-4.08781	-5.31764	-5.05293	Shared	AT3G43190	sucr_synth: sucrose synthase	TIGR02470	GO:0005985,GO:0016157
Eni_035242	major CHO metabolism.degradation.sucrose.Susy	4.08926	4.85073	4.0267	0	4.18368		0	4.84771	4.90456	4.75754	Shared	AT4G02280	sucr_synth: sucrose synthase	TIGR02470	GO:0005985,GO:0016157
Eni_002138	major CHO metabolism.degradation.sucrose.Susy	0	0	-2.37833	0	0		0	0	0	0	NST exclusive	AT3G43190	Sucrose synthase	PF00862	GO:0005985
Eni_103020	major CHO metabolism.degradation.sucrose.Susy	3.75304	4.59867	3.82646	3.85311	4.0665		0	4.43688	4.75031	4.22498	Shared	AT4G02280	sucr_synth: sucrose synthase	TIGR02470	GO:0005985,GO:0016157
Eni_007658	major CHO metabolism.synthesis.starch.AGPase	3.74099	3.10743	0	2.90878	3.44337		0	4.52086	3.22506	0	Shared	AT1G27680	Nucleotidyl transferase	PF00483	GO:0009058,GO:0016779
Eni_000775	major CHO metabolism.synthesis.starch.starch synthase	0	-3.84877	-3.80459	-3.82044	-3.75733		0	0	-3.32331	-3.69994	Shared	AT1G32900	glgA: glycogen/starch synthase, ADP-glucose type	TIGR02095	GO:0009011,GO:0009250
Eni_029748	major CHO metabolism.synthesis.starch.starch synthase	0	0	0	2.92048	2.88662		0	0	0	0	NST exclusive	AT5G24300	glgA: glycogen/starch synthase, ADP-glucose type	TIGR02095	GO:0009011,GO:0009250
Eni_074675	major CHO metabolism.synthesis.sucrose.FBPase	-6.40938	-6.31889	-6.97436	-6.4861	-7.20711		0	-7.0181	-6.26239	-7.67318	Shared	AT1G43670	#N/A	#N/A	0
Eni_018132	major CHO metabolism.synthesis.sucrose.FBPase	-4.90263	-5.51191	-4.86544	-4.38287	-4.89444		0	-4.45782	-4.76347	-5.9314	Shared	AT1G43670	Fructose-1-6-bisphosphatase	PF00316	GO:0005975,GO:0042132,GO:0042578
Eni_072888	major CHO metabolism.synthesis.sucrose.FBPase	-4.43207	-4.43297	-4.19375	-3.89461	-3.67401		0	-3.94408	-5.01033	-4.02725	Shared	AT1G43670	Fructose-1-6-bisphosphatase	PF00316	GO:0005975,GO:0042132,GO:0042578
Eni_058216	major CHO metabolism.synthesis.sucrose.FBPase	0	0	-4.23213	0	0		0	0	0	0	NST exclusive	AT1G43670	Fructose-1-6-bisphosphatase	PF00316	GO:0005975,GO:0042132,GO:0042578
Eni_099657	major CHO metabolism.synthesis.sucrose.SPP	0	0	-9.88939	-10.0002	0		0	0	0	0	NST exclusive	AT2G35840	#N/A	#N/A	0
Eni_013166	metal handling	0	0	0	0	0		0	0	-11.1526	0	ST exclusive	AT1G23000	Heavy-metal-associated domain	PF00403	GO:0030001,GO:0046872
Eni_082765	metal handling.acquisition	-6.20943	-7.78015	-5.51547	-5.02807	-7.00382		0	-5.70981	-5.97318	-6.52245	Shared	AT5G49740	FAD-binding domain	PF08022	GO:0016491,GO:0055114
Eni_116209	metal handling.acquisition	-4.64363	-6.02291	-5.30373	-4.85177	-4.49651		0	-3.94544	-6.59895	-5.71789	Shared	AT5G49740	FAD-binding domain	PF08022	GO:0016491,GO:0055114
Eni_058127	metal handling.acquisition	0	0	0	0	0		0	0	-7.28163	0	ST exclusive	AT5G49740	FAD-binding domain	PF08022	GO:0016491,GO:0055114
Eni_015196	metal handling.binding, chelation and storage	-9.41161	-9.4045	-9.04213	-9.15289	-9.1056		0	-9.37357	-9.09493	-9.12951	Shared	AT3G62020	Cupin	PF00190	GO:0045735
Eni_042538	metal handling.binding, chelation and storage	3.23855	3.18489	2.77715	0	0		0	4.08908	3.56979	2.80618	Shared	AT5G66110	Heavy-metal-associated domain	PF00403	GO:0030001,GO:0046872
Eni_111573	metal handling.binding, chelation and storage	2.92784	3.24869	2.74396	0	0		0	3.92423	3.54409	2.86947	Shared	AT5G66110	#N/A	#N/A	0
Eni_039637	metal handling.binding, chelation and storage	0	0	0	0	-3.73857		0	0	0	0	NST exclusive	AT1G56430	Nicotianamine synthase protein	PF03059	GO:0030410,GO:0030418
Eni_098637	metal handling.binding, chelation and storage	0	0	0	0	-4.98856		0	0	0	0	NST exclusive	AT1G66240	Heavy-metal-associated domain	PF00403	GO:0030001,GO:0046872
Eni_060856	metal handling.binding, chelation and storage	0	0	-5.07457	0	0		0	0	0	0	NST exclusive	AT1G18970	Cupin	PF00190	GO:0045735
Eni_093299	metal handling.binding, chelation and storage	0	0	-3.43202	0	-3.39994		0	0	0	0	NST exclusive	AT1G56430	#N/A	#N/A	0
Eni_011626	metal handling.binding, chelation and storage	0	0	0	0	0		-8.99667	0	0	0	ST exclusive	AT5G50740	Heavy-metal-associated domain	PF00403	GO:0030001,GO:0046872
Eni_108296	metal handling.binding, chelation and storage	0	0	0	0	-9.5495		0	0	0	0	NST exclusive	AT5G50740	#N/A	#N/A	0
Eni_068129	metal handling.binding, chelation and storage	0	0	-4.82568	0	-4.79559		0	0	0	0	NST exclusive	AT1G18970	Cupin	PF00190	GO:0045735
Eni_087152	metal handling.binding, chelation and storage	0	-3.9551	0	0	-4.35142		0	0	0	-3.77827	Shared	AT1G66240	Heavy-metal-associated domain	PF00403	GO:0030001,GO:0046872
Eni_019249	metal handling.binding, chelation and storage	0	0	-9.38954	0	-9.45304		0	0	0	0	NST exclusive	AT1G06330	Heavy-metal-associated domain	PF00403	GO:0030001,GO:0046872
Eni_035300	metal handling.binding, chelation and storage	-10.4132	0	0	0	-10.1069		0	0	0	0	NST exclusive	AT1G06330	Heavy-metal-associated domain	PF00403	GO:0030001,GO:0046872
Eni_085195	metal handling.binding, chelation and storage	4.20188	4.01768	4.08066	2.29425	2.29832		0	4.07407	4.03504	3.82286	Shared	AT1G71050	#N/A	#N/A	0
Eni_094305	metal handling.binding, chelation and storage	3.40818	2.79621	2.7132	3.01784	3.86191		0	3.28706	0	2.85237	Shared	AT2G40300	Ferritin-like domain	PF00210	GO:0006879,GO:0008199
Eni_008813	metal handling.binding, chelation and storage	0	0	3.01092	3.22534	4.28419		0	0	0	3.84409	Shared	AT3G15352	Cytochrome C oxidase copper chaperone (COX17)	PF05051	GO:0005507,GO:0005758,GO:0006825,GO:0016531
Eni_032834	metal handling.binding, chelation and storage	4.02091	4.09956	3.72235	3.26238	2.46973		0	3.97322	3.93434	3.85965	Shared	AT1G71050	Heavy-metal-associated domain	PF00403	GO:0030001,GO:0046872
Eni_003429	metal handling.binding, chelation and storage	3.60241	3.01357	3.126	3.45301	3.99529		0	3.63518	2.84491	3.28533	Shared	AT2G40300	#N/A	#N/A	0
Eni_013564	metal handling.binding, chelation and storage	3.03909	2.94192	3.80741	4.02259	3.87177		0	3.11432	3.23097	3.6203	Shared	AT2G40300	Ferritin-like domain	PF00210	GO:0006879,GO:0008199
Eni_054681	metal handling.binding, chelation and storage	2.82641	3.22979	3.19961	4.18651	3.66291		0	2.95347	3.31736	3.09649	Shared	AT3G11050	#N/A	#N/A	0
Eni_090020	metal handling.binding, chelation and storage	0	0	0	8.1818	0		0	0	0	0	NST exclusive	AT5G66110	#N/A	#N/A	0
Eni_111423	metal handling.binding, chelation and storage	0	0	7.9776	8.39392	7.33961		0	0	7.18533	0	Shared	AT5G66110	Heavy-metal-associated domain	PF00403	GO:0030001,GO:0046872
Eni_043232	mino acid metabolism.degradation.aspartate family.lysine.lysine decarboxylase	0	0	0	0	-3.40752		0	0	0	0	NST exclusive	AT2G28305	Possible lysine decarboxylase	PF03641	NA
Eni_019628	minor CHO metabolism.callose	0	-9.87961	-9.51706	-9.62789	-9.58057		0	0	-9.5699	-9.6045	Shared	AT1G18650	#N/A	#N/A	0
Eni_069020	minor CHO metabolism.callose	0	-9.61336	-9.2509	-9.3617	-9.31439		0	0	-9.30372	-9.33831	Shared	AT1G18650	X8 domain	PF07983	NA
Eni_009471	minor CHO metabolism.callose	0	0	0	-5.01336	-5.17853		0	0	0	0	NST exclusive	AT3G59100	#N/A	#N/A	0
Eni_071095	minor CHO metabolism.callose	0	0	-10.6663	0	0		0	0	0	0	NST exclusive	AT2G36850	1,3-beta-glucan synthase component	PF02364	GO:0000148,GO:0003843,GO:0006075,GO:0016020
Eni_076507	minor CHO metabolism.callose	0	0	0	0	-12.2018		0	0	0	0	NST exclusive	AT3G59100	1,3-beta-glucan synthase component	PF02364	GO:0000148,GO:0003843,GO:0006075,GO:0016020
Eni_048901	minor CHO metabolism.galactose.alpha-galactosidases	0	-5.32994	-4.76683	-4.78673	-4.39772		0	0	-5.81431	-5.38918	Shared	AT5G08380	#N/A	#N/A	0
Eni_042013	minor CHO metabolism.galactose.alpha-galactosidases	0	-5.35997	-4.51089	-4.55698	-4.3663		0	0	-5.25708	-4.95886	Shared	AT5G08370	Melibiase	PF02065	GO:0004553,GO:0005975
Eni_047810	minor CHO metabolism.galactose.galactokinases	0	0	2.70298	0	2.40399		0	0	2.43569	2.457	Shared	AT3G06580	gal_kin: galactokinase	TIGR00131	GO:0004335,GO:0005524,GO:0006012,GO:0046835
Eni_018486	minor CHO metabolism.galactose.galactokinases	2.99054	2.73485	3.14701	3.4349	3.2872		0	3.22214	2.72914	3.18883	Shared	AT3G06580	#N/A	#N/A	0
Eni_016793	minor CHO metabolism.myo-inositol.inositol phosphatase	0	0	-2.92713	0	0		0	0	-2.87366	0	Shared	AT3G02870	Inositol monophosphatase family	PF00459	GO:0046854
Eni_011570	minor CHO metabolism.myo-inositol.InsP-Kinases	0	0	0	3.21819	0		0	0	0	0	NST exclusive	AT5G61760	Inositol polyphosphate kinase	PF03770	GO:0008440
Eni_069361	minor CHO metabolism.myo-inositol.InsP-Kinases	0	0	0	3.30757	3.20514		0	0	0	0	NST exclusive	AT5G61760	Inositol polyphosphate kinase	PF03770	GO:0008440
Eni_014300	minor CHO metabolism.myo-inositol.poly-phosphatases	-8.65688	-8.64977	-8.28782	-8.39845	-8.35121		0	-8.61888	-8.34056	-8.3751	Shared	AT2G01900	Endonuclease/Exonuclease/phosphatase family	PF03372	NA
Eni_109259	minor CHO metabolism.myo-inositol.poly-phosphatases	0	0	-7.95302	-7.68215	-11.3485		0	0	-5.59037	-5.9104	Shared	AT1G71710	#N/A	#N/A	0
Eni_004404	minor CHO metabolism.myo-inositol.poly-phosphatases	0	0	-9.06958	-7.39869	-11.9707		0	0	-8.9129	-11.9946	Shared	AT1G71710	#N/A	#N/A	0
Eni_091539	minor CHO metabolism.others	0	-7.89604	-7.05861	-9.62108	-9.67021		0	0	-14.179	-7.90142	Shared	AT1G06690	Aldo/keto reductase family	PF00248	NA
Eni_117631	minor CHO metabolism.others	0	0	0	-9.09883	-8.55629		0	0	-10.4825	-8.54224	Shared	AT1G06690	Aldo/keto reductase family	PF00248	NA
Eni_020173	minor CHO metabolism.others	0	-9.14981	-8.78756	-8.89828	-8.85101		0	0	0	-8.87491	Shared	AT2G37790	Aldo/keto reductase family	PF00248	NA
Eni_006221	minor CHO metabolism.others	-5.31418	-7.17008	-6.97861	-7.87295	-7.32634		0	-5.06804	-9.10673	-8.3807	Shared	AT1G06690	Aldo/keto reductase family	PF00248	NA
Eni_106651	minor CHO metabolism.others	-4.97396	-7.74802	-7.33136	-7.78927	-6.88614		0	-4.67013	-8.34751	-7.22871	Shared	AT1G06690	Aldo/keto reductase family	PF00248	NA
Eni_103365	minor CHO metabolism.others	0	0	-7.16595	-7.24192	-6.58906		0	0	0	0	NST exclusive	AT5G66530	Aldose 1-epimerase	PF01263	GO:0005975,GO:0016853
Eni_017601	minor CHO metabolism.others	0	0	0	-6.74835	0		0	0	0	0	NST exclusive	AT5G66530	#N/A	#N/A	0
Eni_052404	minor CHO metabolism.others	0	0	-4.47099	-4.61913	-3.73213		0	0	0	-4.16659	Shared	AT4G28706	pfkB family carbohydrate kinase	PF00294	NA
Eni_020328	minor CHO metabolism.others	0	0	0	0	9.7871		0	0	0	0	NST exclusive	AT2G37790	#N/A	#N/A	0
Eni_048892	minor CHO metabolism.others	0	0	0	0	8.64124		0	0	0	0	NST exclusive	AT5G15140	#N/A	#N/A	0
Eni_019027	minor CHO metabolism.others	0	0	-3.38932	0	0		0	0	0	0	NST exclusive	AT1G04420	Aldo/keto reductase family	PF00248	NA
Eni_018100	minor CHO metabolism.others	0	0	-3.36049	0	0		0	0	-3.11464	0	Shared	AT1G04420	Aldo/keto reductase family	PF00248	NA
Eni_014449	minor CHO metabolism.others	-7.41124	0	0	0	0		0	0	0	0	NST exclusive	AT2G21250	Aldo/keto reductase family	PF00248	NA
Eni_035167	minor CHO metabolism.others	0	0	-7.99703	0	0		0	0	0	0	NST exclusive	AT1G59960	#N/A	#N/A	0
Eni_080759	minor CHO metabolism.others	0	0	-10.0726	0	0		0	0	-13.3313	0	Shared	AT1G06690	#N/A	#N/A	0
Eni_066330	minor CHO metabolism.others	0	-14.3533	0	0	0		0	0	0	-14.0779	Shared	AT1G06690	#N/A	#N/A	0
Eni_020332	minor CHO metabolism.others	0	0	0	2.42945	2.39324		0	0	0	0	NST exclusive	AT2G37790	#N/A	#N/A	0
Eni_017036	minor CHO metabolism.others	0	3.2523	2.85274	3.57219	3.45272		0	0	2.82357	3.35288	Shared	AT2G37790	Aldo/keto reductase family	PF00248	NA
Eni_055329	minor CHO metabolism.others	0	4.41043	4.19036	4.09454	5.32104		0	0	3.40687	4.23361	Shared	AT5G58730	pfkB family carbohydrate kinase	PF00294	NA
Eni_074323	minor CHO metabolism.others	4.36515	5.3877	5.72249	5.33997	4.62179		0	4.66041	4.98155	5.62507	Shared	AT2G37790	Aldo/keto reductase family	PF00248	NA
Eni_020333	minor CHO metabolism.others	7.06037	7.31292	8.23429	8.04361	7.62762		0	7.32097	7.67373	8.10961	Shared	AT2G37790	#N/A	#N/A	0
Eni_077477	minor CHO metabolism.others	8.72131	9.63191	8.73582	9.05218	9.2615		0	9.28417	9.55056	9.44831	Shared	AT5G01670	Aldo/keto reductase family	PF00248	NA
Eni_030019	minor CHO metabolism.others	9.64878	10.8335	9.72786	9.87463	10.4835		0	10.2529	10.7886	10.4587	Shared	AT5G01670	#N/A	#N/A	0
Eni_096111	minor CHO metabolism.raffinose family.galactinol synthases.known	0	3.39057	3.21453	0	0		0	0	0	3.85546	Shared	AT2G47180	Glycosyl transferase family 8	#N/A	GO:0016757
Eni_094614	minor CHO metabolism.raffinose family.galactinol synthases.known	0	3.21115	0	0	0		0	0	0	3.76383	Shared	AT2G47180	Glycosyl transferase family 8	PF01501	GO:0016757
Eni_081490	minor CHO metabolism.raffinose family.galactinol synthases.known	3.32956	5.1002	6.20246	5.518	5.56783		0	3.6891	6.07161	6.10929	Shared	AT1G56600	Glycosyl transferase family 8	PF01501	GO:0016757
Eni_039614	minor CHO metabolism.raffinose family.galactinol synthases.known	3.68772	5.31581	6.11478	5.89153	5.39645		0	3.85106	5.54728	6.23059	Shared	AT1G56600	Glycosyl transferase family 8	PF01501	GO:0016757
Eni_072707	minor CHO metabolism.raffinose family.galactinol synthases.known	3.7939	4.30999	6.5167	5.97177	5.65649		0	4.07972	5.74802	6.24092	Shared	AT1G56600	Glycosyl transferase family 8	PF01501	GO:0016757
Eni_000468	minor CHO metabolism.raffinose family.galactinol synthases.putative	0	0	0	-3.33122	-3.75225		0	0	0	0	NST exclusive	AT1G70090	Glycosyl transferase family 8	PF01501	GO:0016757
Eni_083728	minor CHO metabolism.raffinose family.galactinol synthases.putative	0	0	0	0	0		0	0	-3.81204	0	ST exclusive	AT3G06260	Glycosyl transferase family 8	PF01501	GO:0016757
Eni_050888	minor CHO metabolism.raffinose family.raffinose synthases.known	0	0	3.37635	2.78805	0		0	0	3.06134	3.95216	Shared	AT5G40390	Raffinose synthase or seed imbibition protein Sip1	PF05691	NA
Eni_053874	minor CHO metabolism.raffinose family.raffinose synthases.known	0	3.01703	3.53221	2.84921	0		0	0	3.32275	4.20283	Shared	AT5G40390	Raffinose synthase or seed imbibition protein Sip1	PF05691	NA
Eni_002279	minor CHO metabolism.raffinose family.raffinose synthases.putative	0	0	-6.49743	0	0		0	0	0	0	NST exclusive	AT5G20250	Raffinose synthase or seed imbibition protein Sip1	PF05691	NA
Eni_011824	minor CHO metabolism.raffinose family.raffinose synthases.putative	0	0	-7.75481	0	0		0	0	0	0	NST exclusive	AT5G20250	#N/A	#N/A	0
Eni_031308	minor CHO metabolism.raffinose family.raffinose synthases.putative	3.49267	3.18321	4.32567	3.59076	4.15346		0	0	2.6629	3.3431	Shared	AT3G57520	Raffinose synthase or seed imbibition protein Sip1	PF05691	NA
Eni_058745	minor CHO metabolism.raffinose family.raffinose synthases.putative	3.02665	3.3999	4.28045	4.07262	4.39998		0	0	3.04306	3.45771	Shared	AT3G57520	Raffinose synthase or seed imbibition protein Sip1	PF05691	NA
Eni_015107	minor CHO metabolism.raffinose family.raffinose synthases.putative	3.6398	3.84866	4.37964	4.13759	4.63153		0	0	2.99988	3.44393	Shared	AT3G57520	Raffinose synthase or seed imbibition protein Sip1	PF05691	NA
Eni_105023	minor CHO metabolism.raffinose family.raffinose synthases.putative	3.41087	4.48758	4.98305	4.37836	5.54641		0	0	4.21758	4.37657	Shared	AT3G57520	Raffinose synthase or seed imbibition protein Sip1	PF05691	0
Eni_020476	minor CHO metabolism.raffinose family.raffinose synthases.putative	7.41763	9.13508	10.0414	10.3266	10.4755		0	6.98911	8.27996	10.2151	Shared	AT3G57520	Raffinose synthase or seed imbibition protein Sip1	PF05691	NA
Eni_069178	minor CHO metabolism.raffinose family.raffinose synthases.putative	7.36529	9.02472	10.0026	10.379	10.4642		0	6.88209	8.65152	10.1204	Shared	AT3G57520	#N/A	#N/A	0
Eni_069179	minor CHO metabolism.raffinose family.raffinose synthases.putative	7.46893	8.86918	10.3046	10.6176	10.3408		0	6.97174	8.70595	10.2175	Shared	AT5G20250	#N/A	#N/A	0
Eni_088852	minor CHO metabolism.raffinose family.raffinose synthases.putative	7.70919	9.75281	10.7376	10.977	11.1023		0	7.65145	7.86132	10.8374	Shared	AT3G57520	Raffinose synthase or seed imbibition protein Sip1	PF05691	NA
Eni_085607	minor CHO metabolism.raffinose family.stachyose synthases	0	7.44984	7.06124	7.09001	8.00708		0	0	6.70116	7.17005	Shared	AT4G01970	Raffinose synthase or seed imbibition protein Sip1	PF05691	NA
Eni_000849	minor CHO metabolism.raffinose family.stachyose synthases	8.06534	9.30479	9.49549	9.70742	9.84336		0	8.26148	8.99653	9.0298	Shared	AT4G01970	#N/A	#N/A	0
Eni_104445	minor CHO metabolism.raffinose family.stachyose synthases	8.84	10.2137	10.3062	10.5076	10.4811		0	9.10175	9.75704	9.80193	Shared	AT4G01970	#N/A	#N/A	0
Eni_080698	minor CHO metabolism.raffinose family.stachyose synthases	8.89491	9.74337	11.3967	11.0626	10.7125		0	8.99086	9.92499	11.0424	Shared	AT4G01970	Raffinose synthase or seed imbibition protein Sip1	PF05691	NA
Eni_046879	minor CHO metabolism.raffinose family.stachyose synthases	0	0	12.1883	11.5025	12.7989		0	0	0	11.9203	Shared	AT4G01970	Raffinose synthase or seed imbibition protein Sip1	PF05691	NA
Eni_000782	minor CHO metabolism.sugar kinases	0	0	0	0	-3.842		0	0	0	0	NST exclusive	AT2G21370	#N/A	#N/A	0
Eni_060865	minor CHO metabolism.trehalose.potential TPS/TPP	0	0	-2.3506	-2.29486	-2.40029		0	0	0	0	NST exclusive	AT1G06410	Glycosyltransferase family 20	PF00982	GO:0003824,GO:0005992
Eni_101058	minor CHO metabolism.trehalose.potential TPS/TPP	0	0	-2.24418	-2.23593	-2.34895		0	0	0	0	NST exclusive	AT1G06410	#N/A	#N/A	0
Eni_040095	minor CHO metabolism.trehalose.potential TPS/TPP	0	0	0	0	-4.87815		0	0	0	0	NST exclusive	AT1G60140	Glycosyltransferase family 20	PF00982	GO:0003824,GO:0005992
Eni_098736	minor CHO metabolism.trehalose.potential TPS/TPP	0	0	0	0	-4.8845		0	0	0	0	NST exclusive	AT1G60140	Glycosyltransferase family 20	PF00982	GO:0003824,GO:0005992
Eni_023476	minor CHO metabolism.trehalose.TPP	0	0	0	-10.7679	0		0	0	0	0	NST exclusive	AT5G10100	#N/A	#N/A	0
Eni_011930	minor CHO metabolism.trehalose.TPP	0	0	0	-3.41022	0		0	0	0	0	NST exclusive	AT5G10100	Trehalose-phosphatase	PF02358	GO:0003824,GO:0005992
Eni_003888	minor CHO metabolism.trehalose.TPP	0	0	0	0	0		0	0	3.19369	3.23764	ST exclusive	AT5G65140	Trehalose-phosphatase	PF02358	GO:0003824,GO:0005992
Eni_079419	minor CHO metabolism.trehalose.TPP	0	0	0	0	0		0	0	0	3.01056	ST exclusive	AT5G65140	Trehalose-phosphatase	PF02358	GO:0003824,GO:0005992
Eni_097762	minor CHO metabolism.trehalose.TPP	0	0	0	0	-4.25152		0	0	0	0	NST exclusive	AT5G51460	#N/A	#N/A	0
Eni_006691	minor CHO metabolism.trehalose.TPS	-5.31478	0	-5.57883	-5.83138	-3.49163		0	-5.05951	-4.83585	0	Shared	AT1G78580	Glycosyltransferase family 20	PF00982	GO:0003824,GO:0005992
Eni_102413	minor CHO metabolism.trehalose.trehalase	0	4.67245	3.75792	3.94223	4.40274		0	4.60817	4.90189	4.72159	Shared	AT4G24040	#N/A	#N/A	0
Eni_067885	misc. other Ferredoxins and Rieske domain	0	0	0	-10.4211	-10.3738		0	0	0	0	NST exclusive	AT4G25650	#N/A	#N/A	0
Eni_078086	misc. other Ferredoxins and Rieske domain	0	0	0	-4.14604	0		0	0	0	0	NST exclusive	AT1G71500	Rieske-like [2Fe-2S] domain	PF13806	NA
Eni_019236	misc. other Ferredoxins and Rieske domain	0	0	0	0	-3.75792		0	0	0	0	NST exclusive	AT1G71500	#N/A	#N/A	0
Eni_020429	misc. other Ferredoxins and Rieske domain	0	0	-5.78674	0	-5.43642		0	0	-8.19032	0	Shared	AT4G25650	Pheophorbide a oxygenase	PF08417	GO:0010277,GO:0055114
Eni_037635	misc. other Ferredoxins and Rieske domain	0	0	-5.44353	0	-6.22696		0	0	-6.61685	-6.23345	Shared	AT4G25650	#N/A	#N/A	0
Eni_032235	misc.acid and other phosphatases	-15.4249	-15.4178	-15.0548	-10.9803	-15.1184		0	-10.3824	-15.1077	-11.1115	Shared	AT4G29260	#N/A	#N/A	0
Eni_045398	misc.acid and other phosphatases	-9.8	-13.5397	-13.1767	-9.48822	-13.2403		0	0	-13.2296	-9.35179	Shared	AT2G16430	Iron/zinc purple acid phosphatase-like protein C	PF14008	NA
Eni_060812	misc.acid and other phosphatases	-8.72242	-13.7076	-9.64864	-8.67917	-11.0313		0	-7.6969	-9.20287	-10.0948	Shared	AT2G16430	Calcineurin-like phosphoesterase	PF00149	GO:0016787
Eni_016036	misc.acid and other phosphatases	-9.62518	-11.4857	-10.971	-7.89604	-11.7332		0	0	-11.0956	-10.3036	Shared	AT2G16430	Calcineurin-like phosphoesterase	PF00149	GO:0016787
Eni_083319	misc.acid and other phosphatases	0	0	0	-2.83995	-2.62479		0	0	0	-2.68596	Shared	AT1G72880	Survival protein SurE	PF01975	GO:0016787
Eni_063660	misc.acid and other phosphatases	0	0	0	0	0		0	0	8.12548	8.42698	ST exclusive	AT3G52780	#N/A	#N/A	0
Eni_019824	misc.acid and other phosphatases	0	0	0	0	-3.30492		0	0	0	0	NST exclusive	AT2G28890	#N/A	#N/A	0
Eni_004484	misc.acid and other phosphatases	0	0	0	0	-5.37357		0	0	0	0	NST exclusive	AT2G01180	#N/A	#N/A	0
Eni_032490	misc.acid and other phosphatases	0	-8.4168	0	0	0		0	0	0	0	NST exclusive	AT4G25150	plant-AP: plant acid phosphatase	TIGR01675	GO:0003993
Eni_098280	misc.acid and other phosphatases	0	0	-9.14059	0	0		0	0	0	0	NST exclusive	AT2G01180	PAP2 superfamily	PF01569	GO:0003824,GO:0016020
Eni_039425	misc.acid and other phosphatases	0	0	-9.44982	0	0		0	0	0	0	NST exclusive	AT4G24890	Calcineurin-like phosphoesterase	PF00149	GO:0016787
Eni_113301	misc.acid and other phosphatases	0	0	0	0	-10.8588		0	0	0	0	NST exclusive	AT5G18980	#N/A	#N/A	0
Eni_054956	misc.acid and other phosphatases	0	-12.7367	0	0	-7.27419		0	0	0	0	NST exclusive	AT4G25150	HAD superfamily, subfamily IIIB (Acid phosphatase)	PF03767	GO:0003993
Eni_043032	misc.acid and other phosphatases	0	0	-10.0435	0	-10.107		0	0	0	0	NST exclusive	AT1G15080	#N/A	#N/A	0
Eni_032234	misc.acid and other phosphatases	0	-7.75077	0	0	-6.27331		0	0	-6.62654	0	Shared	AT5G51260	#N/A	#N/A	0
Eni_050588	misc.acid and other phosphatases	0	0	2.50442	2.69623	2.44392		0	0	0	0	NST exclusive	AT4G11800	#N/A	#N/A	GO:0016787
Eni_008897	misc.acid and other phosphatases	0	0	0	4.03494	0		0	0	0	0	NST exclusive	AT5G66720	#N/A	#N/A	GO:0003824
Eni_092767	misc.acid and other phosphatases	3.00884	3.05864	3.61857	4.06903	3.74372		0	0	3.10129	3.8428	Shared	AT4G29260	HAD superfamily, subfamily IIIB (Acid phosphatase)	PF03767	GO:0003993
Eni_012341	misc.acid and other phosphatases	5.24002	5.99153	5.2644	4.65642	5.14677		0	5.5176	5.82556	5.79999	Shared	AT3G02600	#N/A	#N/A	0
Eni_053763	misc.acid and other phosphatases	9.83638	9.1435	8.76388	7.47516	7.52683		0	9.12815	8.23848	9.28064	Shared	AT2G32770	Iron/zinc purple acid phosphatase-like protein C	PF14008	NA
Eni_075498	misc.acid and other phosphatases	0	0	0	8.1823	0		0	0	0	8.46018	Shared	AT3G52780	Iron/zinc purple acid phosphatase-like protein C	PF14008	NA
Eni_036207	misc.acid and other phosphatases	0	0	0	10.5045	0		0	0	0	0	NST exclusive	AT3G52780	Iron/zinc purple acid phosphatase-like protein C	PF14008	NA
Eni_063659	misc.acid and other phosphatases	9.48344	10.4265	11.715	10.6272	10.3098		0	10.1706	11.4539	12.3958	Shared	AT3G52780	#N/A	#N/A	0
Eni_083330	misc.acyl transferases	2.69171	3.10092	3.01672	2.5983	2.9747		0	2.62954	2.91617	3.36218	Shared	AT3G51520	#N/A	#N/A	0
Eni_115629	misc.alcohol dehydrogenases	0	-5.09819	0	-6.11132	-5.75784		0	0	-5.57881	-5.64874	Shared	AT1G64710	Alcohol dehydrogenase GroES-like domain	PF08240	GO:0016491,GO:0055114
Eni_050616	misc.alcohol dehydrogenases	0	-5.05091	-5.10953	-5.60041	-6.87474		0	0	-5.39496	-4.81332	Shared	AT1G32780	Zinc-binding dehydrogenase	PF00107	GO:0008270,GO:0016491,GO:0055114
Eni_109466	misc.alcohol dehydrogenases	0	-4.69943	-4.4443	-5.24378	-6.16992		0	0	-5.20996	-4.9002	Shared	AT1G64710	Alcohol dehydrogenase GroES-like domain	PF08240	GO:0016491,GO:0055114
Eni_011489	misc.aminotransferases.aminotransferase class IV family protein	0	-4.04743	-3.55846	-3.37321	-3.84332		0	0	-3.57042	-4.36873	Shared	AT5G27410	Aminotransferase class IV	PF01063	GO:0003824,GO:0008152
Eni_107192	misc.aminotransferases.aminotransferase class IV family protein	10.6201	11.7399	10.8728	8.79673	11.3459		0	10.9313	11.287	11.2252	Shared	AT5G57850	Aminotransferase class IV	PF01063	GO:0003824,GO:0008152
Eni_053929	misc.aminotransferases.aminotransferase class IV family protein	9.03815	9.43257	8.17177	9.49841	9.60946		0	9.25094	8.75784	8.92851	Shared	AT5G57850	Aminotransferase class IV	PF01063	GO:0003824,GO:0008152
Eni_096122	misc.aminotransferases.aminotransferase class IV family protein	11.4661	12.0823	11.0648	11.4383	11.5211		0	11.7553	11.5715	11.627	Shared	AT5G57850	Aminotransferase class IV	PF01063	GO:0003824,GO:0008152
Eni_005012	misc.beta 1,3 glucan hydrolases	0	-11.6694	-11.3066	-11.4175	-11.3702		0	-11.6385	-11.3595	-11.3941	Shared	AT5G55180	#N/A	#N/A	0
Eni_075586	misc.beta 1,3 glucan hydrolases	-6.62726	-5.90985	-9.58622	-10.3303	-7.1662		0	0	-6.11585	0	Shared	AT2G05790	#N/A	#N/A	0
Eni_107407	misc.beta 1,3 glucan hydrolases	0	0	-10.1868	-10.2977	-10.2504		0	0	-10.2397	0	Shared	AT2G05790	Glycosyl hydrolases family 17	PF00332	GO:0004553,GO:0005975
Eni_005010	misc.beta 1,3 glucan hydrolases	-9.99675	-12.4715	-10.394	-9.63665	-8.6269		0	-10.6227	-11.4717	-9.11316	Shared	AT5G55180	#N/A	#N/A	0
Eni_005015	misc.beta 1,3 glucan hydrolases	0	0	-13.0314	-9.36351	-7.09812		0	0	0	0	NST exclusive	AT5G55180	#N/A	#N/A	0
Eni_026374	misc.beta 1,3 glucan hydrolases	0	0	0	-9.36273	-9.31543		0	0	-9.30476	-9.33935	Shared	AT4G26830	#N/A	#N/A	0
Eni_015884	misc.beta 1,3 glucan hydrolases	0	0	-7.28476	-7.39505	-7.34796		0	0	-7.33734	-7.37177	Shared	AT3G58100	X8 domain	PF07983	NA
Eni_074299	misc.beta 1,3 glucan hydrolases	0	0	-7.00206	-7.0357	-6.1993		0	0	-6.38008	0	Shared	AT5G55180	Glycosyl hydrolases family 17	PF00332	GO:0004553,GO:0005975
Eni_081690	misc.beta 1,3 glucan hydrolases	0	0	0	-3.79326	0		0	0	-3.85232	0	Shared	AT1G18650	X8 domain	PF07983	NA
Eni_039053	misc.beta 1,3 glucan hydrolases	0	0	3.34604	0	3.25724		0	0	0	0	NST exclusive	AT1G18650	X8 domain	PF07983	NA
Eni_026376	misc.beta 1,3 glucan hydrolases	-4.05692	0	-5.15381	0	0		0	0	0	0	NST exclusive	AT5G55180	#N/A	#N/A	0
Eni_077843	misc.beta 1,3 glucan hydrolases	0	0	-10.5942	0	0		0	0	0	0	NST exclusive	AT2G19440	#N/A	#N/A	0
Eni_074634	misc.beta 1,3 glucan hydrolases	0	0	-11.0097	0	-11.0732		0	0	-11.0625	0	Shared	AT2G05790	Glycosyl hydrolases family 17	PF00332	GO:0004553,GO:0005975
Eni_029579	misc.beta 1,3 glucan hydrolases	0	0	-7.98917	0	-10.8946		0	0	-7.83819	-7.5354	Shared	AT2G05790	Glycosyl hydrolases family 17	PF00332	GO:0004553,GO:0005975
Eni_073980	misc.beta 1,3 glucan hydrolases.glucan endo-1,3-beta-glucosidase	-10.3316	-12.6187	-12.2558	-12.3667	-12.3194		0	0	-12.3087	-12.3433	Shared	AT4G16260	Glycosyl hydrolases family 17	PF00332	GO:0004553,GO:0005975
Eni_105472	misc.beta 1,3 glucan hydrolases.glucan endo-1,3-beta-glucosidase	-12.1178	-12.1107	-11.7478	-11.8588	-11.8114		0	0	-11.8007	-11.8353	Shared	AT4G16260	#N/A	#N/A	0
Eni_052346	misc.beta 1,3 glucan hydrolases.glucan endo-1,3-beta-glucosidase	0	-11.6019	-11.239	-11.35	-11.3026		0	0	-11.2919	-11.3265	Shared	AT4G16260	#N/A	#N/A	0
Eni_055019	misc.beta 1,3 glucan hydrolases.glucan endo-1,3-beta-glucosidase	0	-11.591	-11.2281	-11.339	-11.2917		0	0	-11.281	-11.3156	Shared	AT4G16260	Glycosyl hydrolases family 17	PF00332	GO:0004553,GO:0005975
Eni_017206	misc.beta 1,3 glucan hydrolases.glucan endo-1,3-beta-glucosidase	0	0	-6.72092	-6.83089	0		0	0	0	0	NST exclusive	AT3G57270	#N/A	#N/A	0
Eni_055254	misc.beta 1,3 glucan hydrolases.glucan endo-1,3-beta-glucosidase	0	0	-6.51871	-6.77375	0		0	0	0	0	NST exclusive	AT1G64760	#N/A	#N/A	0
Eni_105187	misc.beta 1,3 glucan hydrolases.glucan endo-1,3-beta-glucosidase	0	0	-7.13851	-6.14425	-10.3087		0	0	0	0	NST exclusive	AT1G64760	Glycosyl hydrolases family 17	PF00332	GO:0004553,GO:0005975
Eni_048347	misc.beta 1,3 glucan hydrolases.glucan endo-1,3-beta-glucosidase	0	0	-6.80738	-5.9519	-6.77431		0	0	0	-4.58222	Shared	AT2G27500	#N/A	#N/A	0
Eni_028583	misc.beta 1,3 glucan hydrolases.glucan endo-1,3-beta-glucosidase	0	0	-6.83227	-5.9202	-6.05757		0	0	0	0	NST exclusive	AT4G16260	Glycosyl hydrolases family 17	PF00332	GO:0004553,GO:0005975
Eni_048143	misc.beta 1,3 glucan hydrolases.glucan endo-1,3-beta-glucosidase	-6.18726	-5.33601	-7.54686	-5.68124	-6.67378		0	0	-4.27039	-5.31957	Shared	AT2G27500	Glycosyl hydrolases family 17	PF00332	GO:0004553,GO:0005975
Eni_062978	misc.beta 1,3 glucan hydrolases.glucan endo-1,3-beta-glucosidase	0	0	-5.66844	-5.67875	-5.95736		0	0	-3.59491	0	Shared	AT4G16260	Glycosyl hydrolases family 17	PF00332	GO:0004553,GO:0005975
Eni_015321	misc.beta 1,3 glucan hydrolases.glucan endo-1,3-beta-glucosidase	0	5.01668	0	0	4.79674		0	4.98934	6.18732	5.97037	Shared	AT3G57240	#N/A	#N/A	0
Eni_116964	misc.beta 1,3 glucan hydrolases.glucan endo-1,3-beta-glucosidase	0	0	0	0	0		0	0	0	3.95739	ST exclusive	AT3G10140	Glycosyl hydrolases family 17	PF00332	GO:0004553,GO:0005975
Eni_050814	misc.beta 1,3 glucan hydrolases.glucan endo-1,3-beta-glucosidase	0	0	0	0	-5.17571		0	0	0	0	NST exclusive	AT4G34480	Glycosyl hydrolases family 17	PF00332	GO:0004553,GO:0005975
Eni_079509	misc.beta 1,3 glucan hydrolases.glucan endo-1,3-beta-glucosidase	0	0	0	0	0		0	0	-6.07935	0	ST exclusive	AT2G26600	Glycosyl hydrolases family 17	PF00332	GO:0004553,GO:0005975
Eni_108969	misc.beta 1,3 glucan hydrolases.glucan endo-1,3-beta-glucosidase	0	0	0	0	-7.82648		0	0	0	0	NST exclusive	AT1G64760	Glycosyl hydrolases family 17	PF00332	GO:0004553,GO:0005975
Eni_009907	misc.beta 1,3 glucan hydrolases.glucan endo-1,3-beta-glucosidase	0	0	-9.0681	0	0		0	0	0	0	NST exclusive	AT3G57260	Glycosyl hydrolases family 17	PF00332	GO:0004553,GO:0005975
Eni_072527	misc.beta 1,3 glucan hydrolases.glucan endo-1,3-beta-glucosidase	0	0	0	0	-10.0283		0	0	0	0	NST exclusive	AT3G13560	Glycosyl hydrolases family 17	PF00332	GO:0004553,GO:0005975
Eni_003953	misc.beta 1,3 glucan hydrolases.glucan endo-1,3-beta-glucosidase	0	0	0	0	0		0	0	-10.8411	0	ST exclusive	AT2G26600	#N/A	#N/A	0
Eni_112188	misc.beta 1,3 glucan hydrolases.glucan endo-1,3-beta-glucosidase	0	0	-10.44	0	-7.46512		0	-10.7718	0	0	Shared	AT4G34480	Glycosyl hydrolases family 17	PF00332	GO:0004553,GO:0005975
Eni_073857	misc.beta 1,3 glucan hydrolases.glucan endo-1,3-beta-glucosidase	0	2.54881	2.9326	3.94502	3.17451		0	0	2.71564	3.40409	Shared	AT3G57270	#N/A	#N/A	0
Eni_013729	misc.beta 1,3 glucan hydrolases.glucan endo-1,3-beta-glucosidase	0	2.97544	4.21704	4.69176	4.57835		0	0	3.28476	4.83696	Shared	AT3G57270	#N/A	#N/A	0
Eni_003507	misc.beta 1,3 glucan hydrolases.glucan endo-1,3-beta-glucosidase	0	4.67858	5.34807	4.93105	5.56436		0	0	4.21916	5.64066	Shared	AT2G01630	X8 domain	PF07983	NA
Eni_086265	misc.beta 1,3 glucan hydrolases.glucan endo-1,3-beta-glucosidase	4.19268	5.09264	6.88438	7.37306	7.07023		0	4.22602	5.92696	6.78494	Shared	AT3G13560	#N/A	#N/A	0
Eni_040800	misc.cytochrome P450	0	-6.93675	-8.00301	-12.8245	-12.7771		0	0	-7.63266	-12.8011	Shared	AT2G23180	Cytochrome P450	PF00067	GO:0005506,GO:0016705,GO:0020037,GO:0055114
Eni_023606	misc.cytochrome P450	0	0	-12.4283	-12.5393	0		0	-12.7603	0	0	Shared	AT1G64940	Cytochrome P450	PF00067	GO:0005506,GO:0016705,GO:0020037,GO:0055114
Eni_014684	misc.cytochrome P450	0	-7.39219	-11.6848	-11.7957	-11.7483		0	-5.97703	-11.7376	-7.96545	Shared	AT2G45570	#N/A	#N/A	0
Eni_039157	misc.cytochrome P450	0	-6.97486	-11.6153	-11.7263	-11.6789		0	0	-11.6682	-7.85556	Shared	AT2G23180	#N/A	#N/A	0
Eni_019170	misc.cytochrome P450	0	-8.51589	-10.8961	-11.007	-6.43625		0	-7.79054	-10.9489	-10.9836	Shared	AT2G46660	Cytochrome P450	PF00067	GO:0005506,GO:0016705,GO:0020037,GO:0055114
Eni_005984	misc.cytochrome P450	0	-10.7729	-10.4101	-10.521	-10.4737		0	0	-10.463	-10.4976	Shared	AT3G14690	Cytochrome P450	PF00067	GO:0005506,GO:0016705,GO:0020037,GO:0055114
Eni_067061	misc.cytochrome P450	0	-10.6929	-10.3302	-10.4411	-10.3938		0	-7.8451	-10.3831	-10.4177	Shared	AT2G45550	Cytochrome P450	PF00067	GO:0005506,GO:0016705,GO:0020037,GO:0055114
Eni_036722	misc.cytochrome P450	-10.6712	-10.6641	-10.3014	-10.4123	-10.3649		0	-10.6332	-10.3542	-10.3889	Shared	AT2G45550	Cytochrome P450	PF00067	GO:0005506,GO:0016705,GO:0020037,GO:0055114
Eni_100166	misc.cytochrome P450	-10.5304	-10.5233	-10.1606	-10.2715	-10.2241		0	-10.4923	-10.2134	-10.2481	Shared	AT2G45570	Cytochrome P450	PF00067	GO:0005506,GO:0016705,GO:0020037,GO:0055114
Eni_013197	misc.cytochrome P450	0	-6.5938	-10.1353	-10.2462	-10.1989		0	0	-6.19919	-10.2228	Shared	AT2G45550	Cytochrome P450	PF00067	GO:0005506,GO:0016705,GO:0020037,GO:0055114
Eni_068346	misc.cytochrome P450	-10.3794	-10.3723	-10.0096	-10.1205	-10.0731		0	-10.3413	-10.0625	-10.0971	Shared	AT3G26330	Cytochrome P450	PF00067	GO:0005506,GO:0016705,GO:0020037,GO:0055114
Eni_045898	misc.cytochrome P450	-10.3563	-10.3492	-9.98654	-10.0974	-6.64129		0	-10.3183	-10.0394	-10.074	Shared	AT2G46660	Cytochrome P450	PF00067	GO:0005506,GO:0016705,GO:0020037,GO:0055114
Eni_060120	misc.cytochrome P450	0	-6.40258	-9.93428	-10.0451	-9.99781		0	0	-9.98714	-10.0217	Shared	AT2G45560	Cytochrome P450	PF00067	GO:0005506,GO:0016705,GO:0020037,GO:0055114
Eni_081769	misc.cytochrome P450	-9.90594	-9.89883	-9.53628	-9.6471	-9.59979		0	0	-9.58911	-9.62371	Shared	AT5G36110	Cytochrome P450	PF00067	GO:0005506,GO:0016705,GO:0020037,GO:0055114
Eni_049655	misc.cytochrome P450	0	-5.3733	-9.50991	-9.62074	0		0	0	-9.56275	0	Shared	AT2G45550	#N/A	#N/A	0
Eni_107969	misc.cytochrome P450	0	-9.6444	-9.28193	-9.39273	-9.34542		0	0	-9.33475	-9.36934	Shared	AT5G36110	Cytochrome P450	PF00067	GO:0005506,GO:0016705,GO:0020037,GO:0055114
Eni_108446	misc.cytochrome P450	-9.54514	-9.53803	-9.17561	-9.28639	-9.23909		0	-9.5071	0	-9.26301	Shared	AT5G24910	Cytochrome P450	PF00067	GO:0005506,GO:0016705,GO:0020037,GO:0055114
Eni_058497	misc.cytochrome P450	0	-9.39146	-9.0291	-9.13986	-9.09257		0	0	-9.0819	-9.11648	Shared	AT5G36110	Cytochrome P450	PF00067	GO:0005506,GO:0016705,GO:0020037,GO:0055114
Eni_001222	misc.cytochrome P450	0	-9.12315	-8.76091	-8.87164	-8.82436		0	0	-8.8137	-8.84827	Shared	AT5G24910	Cytochrome P450	PF00067	GO:0005506,GO:0016705,GO:0020037,GO:0055114
Eni_051846	misc.cytochrome P450	0	0	-8.74379	-8.85451	-8.80724		0	0	0	-8.83114	Shared	AT2G45550	Cytochrome P450	PF00067	GO:0005506,GO:0016705,GO:0020037,GO:0055114
Eni_096467	misc.cytochrome P450	0	0	-11.0992	-8.38344	-11.1627		0	0	0	0	NST exclusive	AT2G27690	#N/A	#N/A	0
Eni_114692	misc.cytochrome P450	0	-8.54287	-8.181	-8.2916	-8.24438		0	0	-8.23372	-8.26825	Shared	AT5G36110	Cytochrome P450	PF00067	GO:0005506,GO:0016705,GO:0020037,GO:0055114
Eni_079627	misc.cytochrome P450	-5.42362	-5.32073	-6.73333	-8.12458	-7.16425		0	0	-4.95951	-6.91371	Shared	AT3G48310	Cytochrome P450	PF00067	GO:0005506,GO:0016705,GO:0020037,GO:0055114
Eni_035940	misc.cytochrome P450	0	0	-7.9251	-8.03563	0		0	0	0	0	NST exclusive	AT3G48310	Cytochrome P450	PF00067	GO:0005506,GO:0016705,GO:0020037,GO:0055114
Eni_063461	misc.cytochrome P450	-8.28011	-7.7225	-7.02731	-7.87809	-7.42078		0	-7.22688	-10.0559	-7.78415	Shared	AT5G06900	Cytochrome P450	PF00067	GO:0005506,GO:0016705,GO:0020037,GO:0055114
Eni_107424	misc.cytochrome P450	-8.47713	-7.63002	-9.16215	-7.87382	-6.15502		0	-7.40655	-7.43728	-12.3614	Shared	AT2G46660	Cytochrome P450	PF00067	GO:0005506,GO:0016705,GO:0020037,GO:0055114
Eni_021739	misc.cytochrome P450	0	-7.44763	-6.29168	-7.59262	-9.7921		0	-7.96526	-9.78142	-6.57327	Shared	AT5G06900	Cytochrome P450	PF00067	GO:0005506,GO:0016705,GO:0020037,GO:0055114
Eni_020946	misc.cytochrome P450	0	-4.90541	-5.89627	-7.49406	-6.02883		0	0	-5.98644	-5.22454	Shared	AT2G45570	Cytochrome P450	PF00067	GO:0005506,GO:0016705,GO:0020037,GO:0055114
Eni_054327	misc.cytochrome P450	0	0	-10.1433	-7.4229	-6.98198		0	0	0	-10.2308	Shared	AT3G14630	Cytochrome P450	PF00067	GO:0005506,GO:0016705,GO:0020037,GO:0055114
Eni_083198	misc.cytochrome P450	0	-5.90782	-6.48934	-7.23737	-6.91453		0	0	-5.0846	-7.35396	Shared	AT3G48310	#N/A	#N/A	0
Eni_031924	misc.cytochrome P450	-10.6631	-7.09044	-10.2933	-7.21632	-10.3568		0	0	0	0	NST exclusive	AT2G27690	#N/A	#N/A	0
Eni_060009	misc.cytochrome P450	0	0	0	-6.49384	0		0	0	0	0	NST exclusive	AT2G27690	#N/A	#N/A	0
Eni_072581	misc.cytochrome P450	0	0	0	-5.9552	-4.07305		0	0	-4.61945	-4.55271	Shared	AT4G15440	Cytochrome P450	PF00067	GO:0005506,GO:0016705,GO:0020037,GO:0055114
Eni_008422	misc.cytochrome P450	-6.51631	0	-6.20394	-5.93827	-11.5651		0	0	0	0	NST exclusive	AT3G48520	#N/A	#N/A	0
Eni_083706	misc.cytochrome P450	0	0	-5.05392	-4.90974	-4.75199		0	0	0	0	NST exclusive	AT3G48310	Cytochrome P450	PF00067	GO:0005506,GO:0016705,GO:0020037,GO:0055114
Eni_010281	misc.cytochrome P450	0	0	-5.0074	-4.66446	0		0	0	0	0	NST exclusive	AT3G26330	#N/A	#N/A	0
Eni_048299	misc.cytochrome P450	0	0	0	-4.36268	0		0	0	0	0	NST exclusive	AT3G26320	Cytochrome P450	PF00067	GO:0005506,GO:0016705,GO:0020037,GO:0055114
Eni_010280	misc.cytochrome P450	0	0	0	-4.26296	0		0	0	0	0	NST exclusive	AT3G26320	#N/A	#N/A	0
Eni_100703	misc.cytochrome P450	0	-4.22299	-3.83467	-4.00882	-4.22731		0	0	-4.34897	-4.05126	Shared	AT4G15440	Cytochrome P450	PF00067	GO:0005506,GO:0016705,GO:0020037,GO:0055114
Eni_091247	misc.cytochrome P450	0	-3.87426	-4.10906	-3.86965	-4.62182		0	0	-4.00206	-3.86881	Shared	AT4G15440	Cytochrome P450	PF00067	GO:0005506,GO:0016705,GO:0020037,GO:0055114
Eni_082118	misc.cytochrome P450	0	-3.6336	0	-3.33229	-4.26339		0	0	0	0	NST exclusive	AT2G45550	Cytochrome P450	PF00067	GO:0005506,GO:0016705,GO:0020037,GO:0055114
Eni_078504	misc.cytochrome P450	0	-3.69097	-3.06951	-3.27836	0		0	0	-4.74725	-3.37302	Shared	AT3G26300	Cytochrome P450	PF00067	GO:0005506,GO:0016705,GO:0020037,GO:0055114
Eni_054325	misc.cytochrome P450	0	0	0	-3.03127	-2.95522		0	0	0	0	NST exclusive	AT3G14690	Cytochrome P450	PF00067	GO:0005506,GO:0016705,GO:0020037,GO:0055114
Eni_081800	misc.cytochrome P450	0	5.35738	0	0	0		0	0	6.58755	5.47756	Shared	AT3G48280	#N/A	#N/A	0
Eni_088981	misc.cytochrome P450	0	3.91439	3.88549	0	0		0	0	3.82799	4.02468	Shared	AT5G24910	Cytochrome P450	PF00067	GO:0005506,GO:0016705,GO:0020037,GO:0055114
Eni_050301	misc.cytochrome P450	0	3.74893	0	0	0		0	3.45136	3.37349	3.29779	Shared	AT3G48280	Cytochrome P450	PF00067	GO:0005506,GO:0016705,GO:0020037,GO:0055114
Eni_049656	misc.cytochrome P450	0	0	0	0	3.75273		0	0	3.60679	4.06981	Shared	AT2G45550	#N/A	#N/A	0
Eni_051496	misc.cytochrome P450	4.48348	0	0	0	0		0	3.91795	0	0	Shared	AT3G61880	#N/A	#N/A	0
Eni_005890	misc.cytochrome P450	4.46983	0	0	0	0		0	3.90199	0	0	Shared	AT3G61880	Cytochrome P450	PF00067	GO:0005506,GO:0016705,GO:0020037,GO:0055114
Eni_011008	misc.cytochrome P450	0	0	0	0	0		0	5.66576	0	0	ST exclusive	AT3G56630	Cytochrome P450	PF00067	GO:0005506,GO:0016705,GO:0020037,GO:0055114
Eni_026152	misc.cytochrome P450	0	0	0	0	5.14657		0	0	0	0	NST exclusive	AT3G48280	Cytochrome P450	PF00067	GO:0005506,GO:0016705,GO:0020037,GO:0055114
Eni_078220	misc.cytochrome P450	0	0	0	0	0		0	0	4.71528	0	ST exclusive	AT3G14690	Cytochrome P450	PF00067	GO:0005506,GO:0016705,GO:0020037,GO:0055114
Eni_014896	misc.cytochrome P450	0	0	4.51879	0	0		0	0	0	0	NST exclusive	AT3G56630	#N/A	#N/A	0
Eni_091624	misc.cytochrome P450	0	0	0	0	3.381		0	0	0	0	NST exclusive	AT3G48270	Cytochrome P450	PF00067	GO:0005506,GO:0016705,GO:0020037,GO:0055114
Eni_020947	misc.cytochrome P450	0	0	0	0	0		0	0	-3.60997	0	ST exclusive	AT2G45550	Cytochrome P450	PF00067	GO:0005506,GO:0016705,GO:0020037,GO:0055114
Eni_037743	misc.cytochrome P450	0	0	0	0	-3.66495		0	0	0	0	NST exclusive	AT2G45550	Cytochrome P450	PF00067	GO:0005506,GO:0016705,GO:0020037,GO:0055114
Eni_053913	misc.cytochrome P450	0	0	-3.98294	0	0		0	0	0	0	NST exclusive	AT2G46960	Cytochrome P450	PF00067	GO:0005506,GO:0016705,GO:0020037,GO:0055114
Eni_097449	misc.cytochrome P450	0	0	0	0	0		0	-4.7498	0	0	ST exclusive	AT4G37330	#N/A	#N/A	0
Eni_000648	misc.cytochrome P450	0	0	0	0	-5.06119		0	0	0	0	NST exclusive	AT3G48310	Cytochrome P450	PF00067	GO:0005506,GO:0016705,GO:0020037,GO:0055114
Eni_093872	misc.cytochrome P450	0	0	0	0	-5.31378		0	0	0	0	NST exclusive	AT5G25120	Cytochrome P450	PF00067	GO:0005506,GO:0016705,GO:0020037,GO:0055114
Eni_054324	misc.cytochrome P450	-2.88387	0	0	0	-2.71017		0	0	0	0	NST exclusive	AT3G14680	Cytochrome P450	PF00067	GO:0005506,GO:0016705,GO:0020037,GO:0055114
Eni_042884	misc.cytochrome P450	0	0	0	0	-5.81944		0	0	0	0	NST exclusive	AT3G14690	Cytochrome P450	PF00067	GO:0005506,GO:0016705,GO:0020037,GO:0055114
Eni_040564	misc.cytochrome P450	0	-3.16892	0	0	0		0	0	0	-3.05455	Shared	AT2G46950	Cytochrome P450	PF00067	GO:0005506,GO:0016705,GO:0020037,GO:0055114
Eni_031724	misc.cytochrome P450	0	0	-3.57361	0	-6.07479		0	0	0	0	NST exclusive	AT5G25120	Cytochrome P450	PF00067	GO:0005506,GO:0016705,GO:0020037,GO:0055114
Eni_116753	misc.cytochrome P450	0	0	-10.0912	0	0		0	0	0	0	NST exclusive	AT2G27690	#N/A	#N/A	0
Eni_012433	misc.cytochrome P450	0	0	0	0	-11.2705		0	0	0	0	NST exclusive	AT2G27690	Cytochrome P450	PF00067	GO:0005506,GO:0016705,GO:0020037,GO:0055114
Eni_062749	misc.cytochrome P450	0	0	0	0	-6.31116		0	0	0	-5.7222	Shared	AT3G48310	#N/A	#N/A	0
Eni_063372	misc.cytochrome P450	0	0	-7.19607	0	-5.39722		0	0	0	0	NST exclusive	AT2G46950	Cytochrome P450	PF00067	GO:0005506,GO:0016705,GO:0020037,GO:0055114
Eni_111797	misc.cytochrome P450	0	0	0	0	-7.10718		0	0	-7.02687	0	Shared	AT3G26310	Cytochrome P450	PF00067	GO:0005506,GO:0016705,GO:0020037,GO:0055114
Eni_053812	misc.cytochrome P450	0	0	-7.14154	0	-5.82203		0	0	-5.45636	0	Shared	AT1G11600	Cytochrome P450	PF00067	GO:0005506,GO:0016705,GO:0020037,GO:0055114
Eni_043604	misc.cytochrome P450	-5.85878	0	-7.79014	0	-5.24938		0	0	0	0	NST exclusive	AT2G46950	Cytochrome P450	PF00067	GO:0005506,GO:0016705,GO:0020037,GO:0055114
Eni_036210	misc.cytochrome P450	0	0	-9.47875	0	-9.54226		0	0	0	0	NST exclusive	AT2G27690	Cytochrome P450	PF00067	GO:0005506,GO:0016705,GO:0020037,GO:0055114
Eni_114984	misc.cytochrome P450	0	-4.40469	-5.92969	0	-4.51496		0	0	-4.76394	-5.21798	Shared	AT1G11600	Cytochrome P450	PF00067	GO:0005506,GO:0016705,GO:0020037,GO:0055114
Eni_063656	misc.cytochrome P450	-7.98938	0	-9.94254	0	-10.0061		0	0	0	0	NST exclusive	AT2G27690	#N/A	#N/A	0
Eni_038913	misc.cytochrome P450	0	2.49087	0	2.74932	2.59998		0	0	0	2.68279	Shared	AT4G30210	#N/A	#N/A	0
Eni_013452	misc.cytochrome P450	0	0	0	2.85379	0		0	0	0	0	NST exclusive	AT2G12190	#N/A	#N/A	0
Eni_097462	misc.cytochrome P450	2.91931	3.59355	3.29815	3.12073	3.24148		0	3.93321	3.81325	4.14861	Shared	AT2G45560	Cytochrome P450	PF00067	GO:0005506,GO:0016705,GO:0020037,GO:0055114
Eni_072588	misc.cytochrome P450	0	0	2.67868	3.14415	0		0	0	0	2.77745	Shared	AT2G12190	Cytochrome P450	PF00067	GO:0005506,GO:0016705,GO:0020037,GO:0055114
Eni_042887	misc.cytochrome P450	0	0	0	3.35981	0		0	0	0	0	NST exclusive	AT3G14680	Cytochrome P450	PF00067	GO:0005506,GO:0016705,GO:0020037,GO:0055114
Eni_041553	misc.cytochrome P450	0	3.10961	4.04735	3.50754	4.95111		0	0	3.17528	4.40551	Shared	AT4G37320	Cytochrome P450	PF00067	GO:0005506,GO:0016705,GO:0020037,GO:0055114
Eni_062362	misc.cytochrome P450	0	0	3.65713	3.59177	0		0	0	0	3.29252	Shared	AT5G24910	Cytochrome P450	PF00067	GO:0005506,GO:0016705,GO:0020037,GO:0055114
Eni_020945	misc.cytochrome P450	0	4.72742	3.76908	3.94807	4.94222		0	0	4.23669	5.71414	Shared	AT2G45550	Cytochrome P450	PF00067	GO:0005506,GO:0016705,GO:0020037,GO:0055114
Eni_015021	misc.cytochrome P450	0	0	3.7286	3.96437	4.77511		0	0	4.34876	4.84728	Shared	AT2G45550	Cytochrome P450	PF00067	GO:0005506,GO:0016705,GO:0020037,GO:0055114
Eni_017512	misc.cytochrome P450	0	3.54207	4.07292	3.98606	4.40818		0	0	3.77216	3.63449	Shared	AT5G24910	Cytochrome P450	PF00067	GO:0005506,GO:0016705,GO:0020037,GO:0055114
Eni_014656	misc.cytochrome P450	0	4.43869	4.44111	4.14315	3.59874		0	0	3.82418	4.22005	Shared	AT4G30210	#N/A	#N/A	0
Eni_005991	misc.cytochrome P450	0	0	0	4.21934	0		0	0	0	0	NST exclusive	AT3G14680	Cytochrome P450	PF00067	GO:0005506,GO:0016705,GO:0020037,GO:0055114
Eni_074671	misc.cytochrome P450	0	0	0	4.26031	0		0	0	0	0	NST exclusive	AT1G64940	Cytochrome P450	PF00067	GO:0005506,GO:0016705,GO:0020037,GO:0055114
Eni_106261	misc.cytochrome P450	3.61647	4.03075	3.54544	4.72851	0		0	3.54985	0	3.83758	Shared	AT5G24910	#N/A	#N/A	0
Eni_007987	misc.cytochrome P450	0	0	0	4.89292	0		0	5.84775	0	5.25057	Shared	AT3G56630	Cytochrome P450	PF00067	GO:0005506,GO:0016705,GO:0020037,GO:0055114
Eni_061592	misc.cytochrome P450	0	5.58802	5.8621	5.40787	5.48219		0	0	5.58641	5.93707	Shared	AT3G26210	#N/A	#N/A	0
Eni_069814	misc.cytochrome P450	4.69377	4.71091	4.81757	5.48333	5.29745		0	5.00098	4.68751	4.78797	Shared	AT3G48280	Cytochrome P450	PF00067	GO:0005506,GO:0016705,GO:0020037,GO:0055114
Eni_018773	misc.cytochrome P450	0	0	0	5.87518	6.54039		0	0	0	5.95498	Shared	AT3G48280	Cytochrome P450	PF00067	GO:0005506,GO:0016705,GO:0020037,GO:0055114
Eni_111484	misc.cytochrome P450	0	9.58785	9.80311	9.36505	9.23196		0	0	9.40872	9.54997	Shared	AT1G64940	Cytochrome P450	PF00067	GO:0005506,GO:0016705,GO:0020037,GO:0055114
Eni_089602	misc.dynamin	0	0	-12.4415	0	0		0	0	0	0	NST exclusive	AT1G59610	Dynamin central region	PF01031	GO:0005525
Eni_049251	misc.GCN5-related N-acetyltransferase	0	0	0	-9.20441	0		0	0	0	0	NST exclusive	AT2G32030	Acetyltransferase (GNAT) domain	PF13302	GO:0008080
Eni_074627	misc.GCN5-related N-acetyltransferase	0	0	-8.68242	-8.79313	-8.74586		0	0	0	0	NST exclusive	AT1G18335	Acetyltransferase (GNAT) family	PF00583	GO:0008080
Eni_024463	misc.GCN5-related N-acetyltransferase	0	0	-3.5606	-4.5658	0		0	0	0	0	NST exclusive	AT1G32070	Acetyltransferase (GNAT) family	PF00583	GO:0008080
Eni_047447	misc.GCN5-related N-acetyltransferase	0	0	0	-4.48951	0		0	0	0	0	NST exclusive	AT1G24040	#N/A	#N/A	GO:0008080
Eni_048273	misc.GCN5-related N-acetyltransferase	0	0	-4.78061	-4.14504	0		0	0	0	0	NST exclusive	AT2G32030	Acetyltransferase (GNAT) domain	PF13302	GO:0008080
Eni_056387	misc.GCN5-related N-acetyltransferase	0	0	0	-3.99437	-4.0206		0	0	0	0	NST exclusive	AT4G28030	Acetyltransferase (GNAT) family	PF00583	GO:0008080
Eni_024059	misc.GCN5-related N-acetyltransferase	0	-2.57377	-3.4632	-3.12315	-3.79039		0	0	-3.09463	-3.83829	Shared	AT1G32070	Acetyltransferase (GNAT) family	PF00583	GO:0008080
Eni_007897	misc.GCN5-related N-acetyltransferase	0	0	-2.63501	-2.84208	-3.23942		0	0	0	-2.64716	Shared	AT2G39000	#N/A	#N/A	0
Eni_066920	misc.GCN5-related N-acetyltransferase	0	0	0	0	14.8585		0	0	0	0	NST exclusive	AT4G37670	#N/A	#N/A	0
Eni_073312	misc.GCN5-related N-acetyltransferase	0	0	0	0	-3.62989		0	0	0	0	NST exclusive	AT4G37670	N-Ac-Glu-synth: amino-acid N-acetyltransferase	TIGR01890	GO:0004042,GO:0005737,GO:0006526
Eni_009226	misc.GCN5-related N-acetyltransferase	0	0	-4.20431	0	0		0	0	0	0	NST exclusive	AT5G15770	Acetyltransferase (GNAT) family	PF00583	GO:0008080
Eni_058887	misc.GCN5-related N-acetyltransferase	0	0	-5.36017	0	-5.14136		0	0	0	0	NST exclusive	AT4G28030	Acetyltransferase (GNAT) family	PF00583	GO:0008080
Eni_021553	misc.GCN5-related N-acetyltransferase	0	0	0	0	0		0	0	-11.2747	0	ST exclusive	AT4G28030	#N/A	#N/A	GO:0008080
Eni_035414	misc.GCN5-related N-acetyltransferase	0	4.85736	4.36098	3.88979	4.16471		0	0	3.88908	4.70821	Shared	AT4G37670	#N/A	#N/A	0
Eni_064805	misc.GCN5-related N-acetyltransferase	4.1216	5.24366	4.81554	4.23992	5.021		0	0	4.65813	4.90072	Shared	AT4G37670	#N/A	#N/A	0
Eni_027730	misc.GDSL-motif lipase	-12.738	-12.7309	-12.368	-12.4789	-12.4316		0	-12.6999	-12.4209	-9.16998	Shared	AT1G75880	GDSL-like Lipase/Acylhydrolase	PF00657	GO:0006629,GO:0016788
Eni_104714	misc.GDSL-motif lipase	-12.3622	-12.3551	-11.9922	-12.1031	-12.0558		0	-12.3241	-12.0451	-12.0797	Shared	AT1G75880	GDSL-like Lipase/Acylhydrolase	PF00657	GO:0006629,GO:0016788
Eni_063517	misc.GDSL-motif lipase	0	-7.54693	-10.2804	-10.3912	-10.3439		0	0	-6.06057	-10.3678	Shared	AT5G45910	#N/A	#N/A	0
Eni_108235	misc.GDSL-motif lipase	0	-10.3764	-10.0138	-10.1246	-10.0773		0	0	-10.0666	-10.1012	Shared	AT5G37690	GDSL-like Lipase/Acylhydrolase	PF00657	GO:0006629,GO:0016788
Eni_071327	misc.GDSL-motif lipase	0	-9.59766	-9.23521	-9.346	-9.2987		0	-9.56673	-9.28803	-9.32262	Shared	AT3G50400	#N/A	#N/A	0
Eni_102648	misc.GDSL-motif lipase	0	0	0	-8.71773	-8.67046		0	0	0	-8.69436	Shared	AT2G42990	GDSL-like Lipase/Acylhydrolase	PF00657	GO:0006629,GO:0016788
Eni_001285	misc.GDSL-motif lipase	-5.96284	-8.61293	-8.04964	-8.26639	-5.91685		0	-5.65142	-11.3677	-8.49157	Shared	AT5G45910	GDSL-like Lipase/Acylhydrolase	PF00657	GO:0006629,GO:0016788
Eni_086687	misc.GDSL-motif lipase	0	0	-13.9875	-8.14116	-9.66444		0	0	0	0	NST exclusive	AT1G28600	GDSL-like Lipase/Acylhydrolase	PF00657	GO:0006629,GO:0016788
Eni_023766	misc.GDSL-motif lipase	0	0	-13.2982	-7.91056	-8.99918		0	0	0	0	NST exclusive	AT5G45910	#N/A	#N/A	0
Eni_034424	misc.GDSL-motif lipase	0	-11.6544	-11.2916	-7.85004	-11.3551		0	0	-11.3445	-11.3791	Shared	AT1G56670	#N/A	#N/A	0
Eni_066679	misc.GDSL-motif lipase	-14.0549	-14.0478	-8.00045	-7.77193	-9.85653		0	-7.01606	-13.7378	-13.7724	Shared	AT5G45910	#N/A	#N/A	0
Eni_072436	misc.GDSL-motif lipase	0	-10.7644	-6.68115	-7.3496	-10.4652		0	0	-10.4545	-7.25058	Shared	AT2G23540	GDSL-like Lipase/Acylhydrolase	PF00657	GO:0006629,GO:0016788
Eni_030739	misc.GDSL-motif lipase	0	-6.86661	0	-6.752	-6.56803		0	0	-9.31475	0	Shared	AT3G50400	#N/A	#N/A	0
Eni_002799	misc.GDSL-motif lipase	0	0	0	-3.92156	-4.34638		0	0	0	0	NST exclusive	AT5G37690	GDSL-like Lipase/Acylhydrolase	PF00657	GO:0006629,GO:0016788
Eni_057399	misc.GDSL-motif lipase	0	0	0	-3.39897	0		0	0	0	0	NST exclusive	AT1G54790	#N/A	#N/A	0
Eni_030928	misc.GDSL-motif lipase	0	0	0	-2.93278	-3.08537		0	0	0	0	NST exclusive	AT1G54790	#N/A	#N/A	0
Eni_034422	misc.GDSL-motif lipase	0	0	0	0	-3.26436		0	0	0	0	NST exclusive	AT1G56670	#N/A	#N/A	0
Eni_008773	misc.GDSL-motif lipase	0	0	0	0	0		0	0	0	-4.76058	ST exclusive	AT5G55050	GDSL-like Lipase/Acylhydrolase	PF00657	GO:0006629,GO:0016788
Eni_017200	misc.GDSL-motif lipase	0	-3.39639	0	0	-3.34455		0	0	-3.58601	0	Shared	AT5G45910	#N/A	#N/A	0
Eni_054830	misc.GDSL-motif lipase	0	0	0	0	-9.01061		0	0	-8.99995	0	Shared	AT1G28600	#N/A	#N/A	GO:0006629,GO:0016788
Eni_021876	misc.GDSL-motif lipase	0	-11.2282	-10.8654	0	-10.9289		0	0	0	-10.9529	Shared	AT1G28600	GDSL-like Lipase/Acylhydrolase	PF00657	GO:0006629,GO:0016788
Eni_104592	misc.GDSL-motif lipase	0	-9.62916	-9.2667	0	-9.3302		0	0	-9.31952	-9.35411	Shared	AT1G75900	GDSL-like Lipase/Acylhydrolase	PF00657	GO:0006629,GO:0016788
Eni_016767	misc.GDSL-motif lipase	0	-9.8349	-9.47237	0	-9.53587		0	0	-9.5252	-9.5598	Shared	AT5G55050	GDSL-like Lipase/Acylhydrolase	PF00657	GO:0006629,GO:0016788
Eni_071463	misc.gluco-, galacto- and mannosidases	-11.9056	-11.8984	-11.5356	-11.6465	-11.5991		0	-11.8675	-11.5885	-11.6231	Shared	AT4G27830	Glycosyl hydrolase family 1	PF00232	GO:0004553,GO:0005975
Eni_086544	misc.gluco-, galacto- and mannosidases	0	-6.53598	-8.20621	-11.6341	0		0	0	-11.5761	-11.6107	Shared	AT1G02850	Glycosyl hydrolase family 1	PF00232	GO:0004553,GO:0005975
Eni_077012	misc.gluco-, galacto- and mannosidases	0	-7.30041	-12.7096	-9.11547	-5.03731		0	0	-7.27951	-7.24936	Shared	AT4G21760	Glycosyl hydrolase family 1	PF00232	GO:0004553,GO:0005975
Eni_012254	misc.gluco-, galacto- and mannosidases	0	0	-12.5019	-8.36816	-6.89132		0	0	0	-8.11725	Shared	AT4G21760	#N/A	#N/A	0
Eni_065781	misc.gluco-, galacto- and mannosidases	0	-15.0034	-8.7093	-8.1455	-11.6747		0	-9.93746	-14.6933	-10.8188	Shared	AT1G02850	Glycosyl hydrolase family 1	PF00232	GO:0004553,GO:0005975
Eni_065778	misc.gluco-, galacto- and mannosidases	0	-6.43962	-6.7318	-7.8546	-7.19997		0	0	-9.13781	-7.74636	Shared	AT1G60090	Glycosyl hydrolase family 1	PF00232	GO:0004553,GO:0005975
Eni_102804	misc.gluco-, galacto- and mannosidases	0	0	0	-7.7836	0		0	0	0	-10.4665	Shared	AT4G27830	Glycosyl hydrolase family 1	PF00232	GO:0004553,GO:0005975
Eni_086542	misc.gluco-, galacto- and mannosidases	0	-6.42675	-6.88161	-7.63124	-8.67745		0	-5.20189	-9.02468	-7.42689	Shared	AT1G02850	Glycosyl hydrolase family 1	PF00232	GO:0004553,GO:0005975
Eni_110585	misc.gluco-, galacto- and mannosidases	-4.03051	-6.12548	-6.46406	-7.33769	-6.79391		0	-4.00453	-9.46298	-7.1868	Shared	AT1G02850	Glycosyl hydrolase family 1	PF00232	GO:0004553,GO:0005975
Eni_104857	misc.gluco-, galacto- and mannosidases	0	-8.02722	-7.44013	-6.74244	-5.96159		0	0	-6.1456	-7.54617	Shared	AT1G61820	Glycosyl hydrolase family 1	PF00232	GO:0004553,GO:0005975
Eni_056862	misc.gluco-, galacto- and mannosidases	0	-7.09589	-6.42299	-5.58863	-6.93709		0	0	-9.65786	-6.29734	Shared	AT1G26560	Glycosyl hydrolase family 1	PF00232	GO:0004553,GO:0005975
Eni_104856	misc.gluco-, galacto- and mannosidases	0	0	-4.5471	-5.27371	-4.02188		0	0	0	-3.65746	Shared	AT1G61820	Glycosyl hydrolase family 1	PF00232	GO:0004553,GO:0005975
Eni_077014	misc.gluco-, galacto- and mannosidases	0	0	-3.78746	-5.06764	-3.86382		0	0	0	0	NST exclusive	AT1G61820	Glycosyl hydrolase family 1	PF00232	GO:0004553,GO:0005975
Eni_026181	misc.gluco-, galacto- and mannosidases	0	-5.05618	-4.46748	-4.81537	-4.6924		0	0	-4.45169	-4.4603	Shared	AT5G43710	Glycosyl hydrolase family 47	PF01532	GO:0004571,GO:0005509,GO:0016020
Eni_064134	misc.gluco-, galacto- and mannosidases	-3.10903	-4.54648	-4.33188	-4.79134	-4.62536		0	-3.17863	-4.46597	-4.52375	Shared	AT5G43710	Glycosyl hydrolase family 47	PF01532	GO:0004571,GO:0005509,GO:0016020
Eni_091301	misc.gluco-, galacto- and mannosidases	0	0	0	-4.05695	-7.32488		0	0	0	0	NST exclusive	AT4G21760	#N/A	#N/A	0
Eni_000804	misc.gluco-, galacto- and mannosidases	0	-3.27569	-2.85746	-3.20339	-3.59504		0	0	0	-3.43208	Shared	AT3G06510	#N/A	#N/A	0
Eni_096932	misc.gluco-, galacto- and mannosidases	0	0	0	0	0		0	3.63419	4.15516	3.88052	ST exclusive	AT4G21760	#N/A	#N/A	0
Eni_055904	misc.gluco-, galacto- and mannosidases	0	0	0	0	0		0	3.05806	0	0	ST exclusive	AT1G02850	Glycosyl hydrolase family 1	PF00232	GO:0004553,GO:0005975
Eni_075191	misc.gluco-, galacto- and mannosidases	0	0	0	0	0		0	0	-3.14425	0	ST exclusive	AT3G18080	Glycosyl hydrolase family 1	PF00232	GO:0004553,GO:0005975
Eni_020755	misc.gluco-, galacto- and mannosidases	0	0	0	0	0		0	0	-3.26561	0	ST exclusive	AT3G18080	#N/A	#N/A	0
Eni_064819	misc.gluco-, galacto- and mannosidases	0	0	0	0	-3.55893		0	0	0	0	NST exclusive	AT3G06510	#N/A	#N/A	0
Eni_077018	misc.gluco-, galacto- and mannosidases	0	0	0	0	-5.38528		0	0	0	0	NST exclusive	AT4G21760	Glycosyl hydrolase family 1	PF00232	GO:0004553,GO:0005975
Eni_037885	misc.gluco-, galacto- and mannosidases	0	0	0	0	-3.5436		0	0	0	-3.03005	Shared	AT3G06510	Glycosyl hydrolase family 1	PF00232	GO:0004553,GO:0005975
Eni_109399	misc.gluco-, galacto- and mannosidases	0	0	0	0	-7.50643		0	0	0	0	NST exclusive	AT3G18080	Glycosyl hydrolase family 1	PF00232	GO:0004553,GO:0005975
Eni_029822	misc.gluco-, galacto- and mannosidases	0	0	0	0	0		0	0	-10.3834	0	ST exclusive	AT2G20680	Cellulase (glycosyl hydrolase family 5)	PF00150	GO:0004553,GO:0005975
Eni_037294	misc.gluco-, galacto- and mannosidases	0	0	0	0	0		0	0	0	-10.8372	ST exclusive	AT2G20680	Cellulase (glycosyl hydrolase family 5)	PF00150	GO:0004553,GO:0005975
Eni_090301	misc.gluco-, galacto- and mannosidases	0	0	0	0	0		0	0	-11.2463	0	ST exclusive	AT1G26560	Glycosyl hydrolase family 1	PF00232	GO:0004553,GO:0005975
Eni_089681	misc.gluco-, galacto- and mannosidases	0	0	0	0	-11.1008		0	-11.3691	-11.0901	0	Shared	AT1G26560	#N/A	#N/A	0
Eni_113541	misc.gluco-, galacto- and mannosidases	0	0	-11.3851	0	-11.4486		0	0	0	-11.4726	Shared	AT1G02850	Glycosyl hydrolase family 1	PF00232	GO:0004553,GO:0005975
Eni_099537	misc.gluco-, galacto- and mannosidases	0	0	-9.40727	0	-9.47077		0	0	-9.4601	-9.49469	Shared	AT1G02850	Glycosyl hydrolase family 1	PF00232	GO:0004553,GO:0005975
Eni_079022	misc.gluco-, galacto- and mannosidases	3.0582	0	0	2.8489	0		0	3.51826	3.24623	0	Shared	AT1G02850	#N/A	#N/A	0
Eni_097435	misc.gluco-, galacto- and mannosidases	0	0	4.12498	3.96583	4.28171		0	0	3.22483	3.67866	Shared	AT1G09010	#N/A	#N/A	0
Eni_032829	misc.gluco-, galacto- and mannosidases	3.60778	4.09006	3.65226	4.06626	3.79701		0	3.32599	3.5343	3.15346	Shared	AT3G18080	Glycosyl hydrolase family 1	PF00232	GO:0004553,GO:0005975
Eni_063786	misc.gluco-, galacto- and mannosidases	0	3.52624	3.44315	4.27428	3.33734		0	0	0	3.52335	Shared	AT1G09010	#N/A	#N/A	0
Eni_039338	misc.gluco-, galacto- and mannosidases	0	4.24422	4.837	5.29825	5.25784		0	3.49781	4.67027	5.44028	Shared	AT5G20870	Glycosyl hydrolases family 17	PF00332	GO:0004553,GO:0005975
Eni_091693	misc.gluco-, galacto- and mannosidases	0	6.1246	0	5.84297	5.49615		0	0	5.73268	5.89654	Shared	AT1G02850	Glycosyl hydrolase family 1	PF00232	GO:0004553,GO:0005975
Eni_071667	misc.gluco-, galacto- and mannosidases	6.18976	7.03232	6.60963	7.07311	7.54283		0	6.49422	6.8039	7.93015	Shared	AT4G31140	X8 domain	PF07983	NA
Eni_003810	misc.gluco-, galacto- and mannosidases	0	9.49566	9.05626	9.66618	10.2126		0	8.64053	9.65074	10.0373	Shared	AT5G20870	Glycosyl hydrolases family 17	PF00332	GO:0004553,GO:0005975
Eni_002964	misc.gluco-, galacto- and mannosidases.alpha-galactosidase	0	0	-11.071	-11.1819	-11.1345		0	0	-7.98858	0	Shared	AT1G68560	Glycosyl hydrolases family 31	PF01055	GO:0004553,GO:0005975
Eni_016522	misc.gluco-, galacto- and mannosidases.alpha-galactosidase	0	0	-10.844	-10.9549	-7.48871		0	0	-10.8969	-6.71808	Shared	AT1G68560	Glycosyl hydrolases family 31	PF01055	GO:0004553,GO:0005975
Eni_026327	misc.gluco-, galacto- and mannosidases.alpha-mannosidase	0	0	-4.93578	0	0		0	0	-4.86633	-6.08526	Shared	AT5G66150	Glycosyl hydrolases family 38 C-terminal domain	PF07748	GO:0006013,GO:0015923
Eni_113801	misc.gluco-, galacto- and mannosidases.beta-galactosidase	0	0	0	-12.0385	-11.9911		0	0	0	0	NST exclusive	AT4G36360	Glycosyl hydrolases family 35	PF01301	GO:0004553,GO:0005975
Eni_036271	misc.gluco-, galacto- and mannosidases.endoglucanase	0	0	0	0	7.80216		0	0	0	0	NST exclusive	AT2G44540	Glycosyl hydrolase family 9	PF00759	GO:0004553,GO:0005975
Eni_108284	misc.glutathione S transferases	0	0	0	-11.033	0		0	0	0	0	NST exclusive	AT3G55040	Glutathione S-transferase, N-terminal domain	PF13417	GO:0005515
Eni_027059	misc.glutathione S transferases	0	0	-10.6112	-10.7221	-10.6747		0	0	0	0	NST exclusive	AT2G29420	Glutathione S-transferase, N-terminal domain	PF13417	GO:0005515
Eni_043141	misc.glutathione S transferases	0	-5.19213	0	-5.29664	0		0	-5.23336	-5.90028	-4.58507	Shared	AT1G10360	#N/A	#N/A	0
Eni_015620	misc.glutathione S transferases	0	0	-5.52241	-4.40152	0		0	0	0	0	NST exclusive	AT2G29420	#N/A	#N/A	0
Eni_020489	misc.glutathione S transferases	0	-3.02257	-4.00038	-4.31092	-3.69821		0	0	0	-4.48578	Shared	AT2G02390	maiA: maleylacetoacetate isomerase	TIGR01262	GO:0003824,GO:0005737,GO:0009072
Eni_019294	misc.glutathione S transferases	0	0	0	0	0		0	0	0	9.71292	ST exclusive	AT3G62760	Glutathione S-transferase, C-terminal domain	PF00043	NA
Eni_010379	misc.glutathione S transferases	0	0	0	2.68341	0		0	0	0	2.67195	Shared	AT1G65820	MAPEG family	PF01124	NA
Eni_058342	misc.glutathione S transferases	0	0	0	2.78104	0		0	0	2.82005	0	Shared	AT1G77290	Glutathione S-transferase, N-terminal domain	PF13417	GO:0005515
Eni_043369	misc.glutathione S transferases	0	2.51954	2.55058	2.86263	3.05872		0	0	2.6525	2.5983	Shared	AT1G65820	#N/A	#N/A	0
Eni_010050	misc.glutathione S transferases	3.44061	3.87991	3.94648	4.44419	4.16025		0	4.24418	4.3483	5.01864	Shared	AT3G62760	Glutathione S-transferase, C-terminal domain	PF00043	NA
Eni_050166	misc.glutathione S transferases	0	4.05555	4.70944	4.87917	4.77442		0	0	4.65547	5.5033	Shared	AT1G78380	Glutathione S-transferase, C-terminal domain	PF13410	NA
Eni_027288	misc.glutathione S transferases	3.58547	5.01756	5.74795	5.09017	4.86381		0	3.78649	5.11051	4.89143	Shared	AT2G30870	Glutathione S-transferase, C-terminal domain	PF00043	NA
Eni_083889	misc.glutathione S transferases	0	0	5.11501	5.56503	5.5013		0	0	5.69608	5.43549	Shared	AT1G59670	#N/A	#N/A	0
Eni_075281	misc.glutathione S transferases	0	5.58521	7.75225	7.90758	8.55952		0	0	6.92895	7.44773	Shared	AT1G10370	#N/A	#N/A	0
Eni_039050	misc.glutathione S transferases	0	0	8.86167	8.79149	0		0	0	9.24612	0	Shared	AT3G62760	Glutathione S-transferase, C-terminal domain	PF00043	NA
Eni_087713	misc.glutathione S transferases	0	8.28237	7.75486	9.52352	8.71676		0	0	0	9.02008	Shared	AT1G10360	#N/A	#N/A	0
Eni_039152	misc.misc2	0	-12.0073	-11.6444	-11.7553	-11.708		0	0	-11.6973	-11.7319	Shared	AT3G51000	#N/A	#N/A	0
Eni_066089	misc.misc2	0	-11.4779	-11.115	-11.226	-11.1786		0	-11.4469	-11.1679	-11.2025	Shared	AT3G23570	#N/A	#N/A	0
Eni_024487	misc.misc2	0	0	0	-9.01215	-8.96487		0	0	0	0	NST exclusive	AT3G23570	Dienelactone hydrolase family	PF01738	GO:0016787
Eni_085445	misc.misc2	-3.32632	-5.41159	-7.04647	-8.10744	-7.06971		0	0	-5.8746	-6.56861	Shared	AT4G37560	Acetamidase/Formamidase family	PF03069	GO:0016811
Eni_024485	misc.misc2	0	0	-3.89519	-4.46747	-4.76944		0	0	0	0	NST exclusive	AT3G23570	Dienelactone hydrolase family	PF01738	GO:0016787
Eni_066088	misc.misc2	0	-4.01109	0	-4.37038	-4.40729		0	0	-4.68993	0	Shared	AT3G23570	#N/A	#N/A	0
Eni_014413	misc.misc2	0	0	-3.98093	-3.92241	-3.407		0	0	-3.50316	-3.3863	Shared	AT1G13560	#N/A	#N/A	0
Eni_054525	misc.misc2	0	3.97767	0	0	2.93246		0	3.51704	4.001	3.04407	Shared	AT1G13560	CDP-alcohol phosphatidyltransferase	PF01066	GO:0008654,GO:0016020,GO:0016780
Eni_005149	misc.misc2	0	3.40926	0	0	2.73629		0	3.24761	3.21283	2.64576	Shared	AT1G13560	CDP-alcohol phosphatidyltransferase	PF01066	GO:0008654,GO:0016020,GO:0016780
Eni_048502	misc.misc2	0	0	4.26095	0	4.18341		0	0	0	3.75034	Shared	AT4G02340	Alpha/beta hydrolase family	PF12697	NA
Eni_016249	misc.misc2	0	0	2.71685	0	2.65373		0	0	0	2.85412	Shared	AT5G64250	Nitronate monooxygenase	PF03060	GO:0018580,GO:0055114
Eni_064496	misc.misc2	0	0	2.90552	0	0		0	0	0	3.01558	Shared	AT5G64250	Nitronate monooxygenase	PF03060	GO:0018580,GO:0055114
Eni_026456	misc.misc2	0	0	2.54108	0	0		0	0	0	0	NST exclusive	AT4G02340	Alpha/beta hydrolase family	PF12697	NA
Eni_100588	misc.misc2	0	0	0	0	0		0	0	-3.80484	0	ST exclusive	AT1G35420	Dienelactone hydrolase family	PF01738	GO:0016787
Eni_026395	misc.misc2	0	0	0	0	0		0	0	-3.80712	0	ST exclusive	AT1G35420	Dienelactone hydrolase family	PF01738	GO:0016787
Eni_057394	misc.misc2	0	0	0	0	0		0	0	-5.7561	0	ST exclusive	AT3G23570	#N/A	#N/A	0
Eni_016031	misc.misc2	0	0	-6.543	0	0		0	0	-10.9521	-7.95918	Shared	AT3G51000	Alpha/beta hydrolase family	PF12697	NA
Eni_102643	misc.misc2	0	2.42727	2.79826	2.62781	2.39496		0	0	0	3.48265	Shared	AT4G02340	Alpha/beta hydrolase family	PF12697	NA
Eni_018479	misc.misc2	0	0	2.9665	3.0569	3.36202		0	0	2.83619	3.01691	Shared	AT4G02340	#N/A	#N/A	0
Eni_047801	misc.misc2	3.67851	3.84567	4.2897	3.29623	0		0	0	4.13326	3.93178	Shared	AT4G02340	Alpha/beta hydrolase family	PF12697	NA
Eni_079803	misc.myrosinases-lectin-jacalin	0	0	0	-6.97474	-6.72438		0	0	0	0	NST exclusive	AT1G19715	#N/A	#N/A	0
Eni_055993	misc.myrosinases-lectin-jacalin	0	0	-6.48483	-6.6383	-6.91547		0	0	-6.00343	-12.4929	Shared	AT3G61060	Phloem protein 2	PF14299	NA
Eni_013520	misc.myrosinases-lectin-jacalin	0	-4.88878	-5.808	-6.30558	-6.38536		0	-3.42468	-5.57619	-5.63968	Shared	AT3G61060	Phloem protein 2	PF14299	NA
Eni_108799	misc.myrosinases-lectin-jacalin	0	0	-8.28779	0	0		0	0	0	0	NST exclusive	AT5G24080	Protein kinase domain	PF00069	GO:0004672,GO:0005524,GO:0006468
Eni_021244	misc.myrosinases-lectin-jacalin	0	0	0	0	0		0	0	-8.70405	0	ST exclusive	AT1G78850	#N/A	#N/A	0
Eni_019592	misc.myrosinases-lectin-jacalin	3.2069	3.68088	3.96489	4.05099	4.12403		0	2.88028	3.83292	4.0007	Shared	AT4G19840	Phloem protein 2	PF14299	NA
Eni_045429	misc.myrosinases-lectin-jacalin	2.91684	3.39237	3.07463	4.08619	4.17236		0	2.87783	3.83643	3.40928	Shared	AT4G19840	Phloem protein 2	PF14299	NA
Eni_004752	misc.nitrilases, *nitrile lyases, berberine bridge enzymes, reticuline oxidases, troponine reductases	0	0	-10.394	-10.5049	0		0	0	-10.4469	-10.4815	Shared	AT1G72970	GMC oxidoreductase	PF00732	GO:0016614,GO:0050660,GO:0055114
Eni_039181	misc.nitrilases, *nitrile lyases, berberine bridge enzymes, reticuline oxidases, troponine reductases	0	0	-10.6686	-5.65957	-5.94799		0	0	-10.7214	-8.14936	Shared	AT1G72970	GMC oxidoreductase	PF00732	GO:0016614,GO:0050660,GO:0055114
Eni_103998	misc.nitrilases, *nitrile lyases, berberine bridge enzymes, reticuline oxidases, troponine reductases	0	0	0	-3.3125	0		0	0	0	0	NST exclusive	AT2G13290	#N/A	#N/A	0
Eni_021561	misc.nitrilases, *nitrile lyases, berberine bridge enzymes, reticuline oxidases, troponine reductases	0	9.49832	0	0	0		0	10.4746	9.77667	0	Shared	AT4G20820	FAD binding domain	PF01565	GO:0008762,GO:0016491,GO:0050660,GO:0055114
Eni_087769	misc.nitrilases, *nitrile lyases, berberine bridge enzymes, reticuline oxidases, troponine reductases	0	0	0	0	-4.49748		0	0	0	0	NST exclusive	AT4G08790	Carbon-nitrogen hydrolase	PF00795	GO:0006807,GO:0016810
Eni_000100	misc.nitrilases, *nitrile lyases, berberine bridge enzymes, reticuline oxidases, troponine reductases	0	0	0	0	-6.94552		0	0	0	0	NST exclusive	AT4G34880	Amidase	PF01425	GO:0016884
Eni_081333	misc.nitrilases, *nitrile lyases, berberine bridge enzymes, reticuline oxidases, troponine reductases	0	-3.76612	-4.70367	0	0		0	0	-6.04185	-4.80628	Shared	AT4G20860	Berberine and berberine like	PF08031	GO:0016491,GO:0050660,GO:0055114
Eni_025282	misc.nitrilases, *nitrile lyases, berberine bridge enzymes, reticuline oxidases, troponine reductases	0	-3.79075	-3.83922	0	-3.75811		0	0	-5.56253	-4.5632	Shared	AT5G44400	#N/A	#N/A	0
Eni_113400	misc.nitrilases, *nitrile lyases, berberine bridge enzymes, reticuline oxidases, troponine reductases	0	-9.52859	-9.16617	0	-9.22966		0	0	-9.21899	-9.25357	Shared	AT1G72970	GMC oxidoreductase	PF00732	GO:0016614,GO:0050660,GO:0055114
Eni_071381	misc.oxidases - copper, flavone etc	-11.215	-11.2079	-10.845	-10.956	-10.9086		0	-11.1769	-10.8979	-10.9325	Shared	AT4G13010	#N/A	#N/A	0
Eni_088924	misc.oxidases - copper, flavone etc	0	-11.1877	-10.8249	-10.9358	-10.8884		0	0	-10.8777	-10.9124	Shared	AT5G07800	Flavin-binding monooxygenase-like	PF00743	GO:0004499,GO:0050660,GO:0050661,GO:0055114
Eni_026233	misc.oxidases - copper, flavone etc	0	-10.4927	-10.13	-10.2409	0		0	0	-10.1828	-10.2175	Shared	AT2G42490	Copper amine oxidase, enzyme domain	PF01179	GO:0005507,GO:0008131,GO:0009308,GO:0048038,GO:0055114
Eni_054208	misc.oxidases - copper, flavone etc	0	0	0	-10.0458	0		0	0	0	0	NST exclusive	AT5G18900	2OG-Fe(II) oxygenase superfamily	PF13640	GO:0016491,GO:0016706,GO:0055114
Eni_116483	misc.oxidases - copper, flavone etc	0	-10.2869	-9.92423	-10.0351	-9.98776		0	0	-9.97709	-10.0117	Shared	AT5G07800	Flavin-binding monooxygenase-like	PF00743	GO:0004499,GO:0050660,GO:0050661,GO:0055114
Eni_054769	misc.oxidases - copper, flavone etc	0	0	-9.78479	-9.89564	0		0	0	0	0	NST exclusive	AT1G14130	non-haem dioxygenase in morphine synthesis N-terminal	PF14226	NA
Eni_084454	misc.oxidases - copper, flavone etc	0	-10.0724	-9.70983	-9.82067	-9.77335		0	0	-9.76268	-9.79728	Shared	AT5G61290	#N/A	#N/A	0
Eni_091500	misc.oxidases - copper, flavone etc	0	0	0	-9.65313	0		0	0	0	0	NST exclusive	AT4G15760	#N/A	#N/A	NA
Eni_013036	misc.oxidases - copper, flavone etc	0	0	-9.42477	-9.53559	0		0	0	-9.4776	-9.5122	Shared	AT2G32300	Plastocyanin-like domain	PF02298	GO:0005507,GO:0009055
Eni_112510	misc.oxidases - copper, flavone etc	0	-9.68187	-6.22265	-9.4302	-9.38289		0	0	-9.37222	-9.40681	Shared	AT1G31690	Copper amine oxidase, enzyme domain	PF01179	GO:0005507,GO:0008131,GO:0009308,GO:0048038,GO:0055114
Eni_046309	misc.oxidases - copper, flavone etc	0	-12.512	-9.60111	-9.40904	-11.2942		0	0	-8.48713	-8.61978	Shared	AT1G19250	#N/A	#N/A	0
Eni_088925	misc.oxidases - copper, flavone etc	0	-9.31154	-8.94921	-9.05996	-9.01268		0	-9.28062	-9.00201	0	Shared	AT5G07800	Flavin-binding monooxygenase-like	PF00743	GO:0004499,GO:0050660,GO:0050661,GO:0055114
Eni_096200	misc.oxidases - copper, flavone etc	0	0	-8.74818	-8.8589	-8.81163		0	0	-8.80096	0	Shared	AT5G16970	#N/A	#N/A	0
Eni_068048	misc.oxidases - copper, flavone etc	0	-9.02078	-8.6586	-8.7693	-8.72204		0	-8.98987	-8.71138	-8.74594	Shared	AT5G66920	Multicopper oxidase	PF07732	GO:0005507
Eni_012131	misc.oxidases - copper, flavone etc	0	-8.90376	-12.0823	-8.72489	-9.24457		0	0	-10.8121	-8.37046	Shared	AT1G19250	Flavin-binding monooxygenase-like	PF00743	GO:0004499,GO:0050660,GO:0050661,GO:0055114
Eni_014526	misc.oxidases - copper, flavone etc	0	-7.36671	0	-8.0825	-7.35442		0	0	-11.2222	-11.2568	Shared	AT1G31690	Copper amine oxidase, enzyme domain	PF01179	GO:0005507,GO:0008131,GO:0009308,GO:0048038,GO:0055114
Eni_050024	misc.oxidases - copper, flavone etc	-5.28002	-7.13039	-8.37591	-7.74199	-6.35185		0	-4.79022	-6.73003	-9.6071	Shared	AT1G72230	Plastocyanin-like domain	PF02298	GO:0005507,GO:0009055
Eni_047945	misc.oxidases - copper, flavone etc	-11.2034	-11.1963	-10.8335	-7.72695	-10.8971		0	0	-10.8864	-10.921	Shared	AT5G61290	#N/A	#N/A	0
Eni_107613	misc.oxidases - copper, flavone etc	0	0	0	-4.45296	-4.31605		0	0	-4.38593	-4.42642	Shared	AT1G04180	#N/A	#N/A	0
Eni_038187	misc.oxidases - copper, flavone etc	0	0	0	-3.41394	-4.00295		0	0	0	-2.89949	Shared	AT4G38540	#N/A	#N/A	0
Eni_019161	misc.oxidases - copper, flavone etc	0	0	-2.28144	-2.91527	-2.3601		0	0	0	0	NST exclusive	AT4G13010	Zinc-binding dehydrogenase	PF13602	NA
Eni_002475	misc.oxidases - copper, flavone etc	0	0	-2.91105	-2.66365	-3.26326		0	0	0	0	NST exclusive	AT5G16970	Zinc-binding dehydrogenase	PF00107	GO:0008270,GO:0016491,GO:0055114
Eni_046562	misc.oxidases - copper, flavone etc	0	0	-2.88759	-2.51203	-3.1487		0	0	0	0	NST exclusive	AT5G16990	Zinc-binding dehydrogenase	PF00107	GO:0008270,GO:0016491,GO:0055114
Eni_046407	misc.oxidases - copper, flavone etc	4.24788	0	3.84615	0	0		0	0	4.0132	0	Shared	AT3G03080	#N/A	#N/A	GO:0008270,GO:0016491,GO:0055114
Eni_057617	misc.oxidases - copper, flavone etc	0	0	0	0	4.00782		0	0	3.34475	0	Shared	AT3G24200	#N/A	#N/A	0
Eni_077016	misc.oxidases - copper, flavone etc	0	0	0	0	0		0	0	0	5.70115	ST exclusive	AT1G19250	Flavin-binding monooxygenase-like	PF00743	GO:0004499,GO:0050660,GO:0050661,GO:0055114
Eni_116639	misc.oxidases - copper, flavone etc	0	0	0	0	5.54669		0	0	0	0	NST exclusive	AT1G24340	FAD binding domain	PF01494	NA
Eni_117558	misc.oxidases - copper, flavone etc	0	0	0	0	0		0	0	0	5.1383	ST exclusive	AT4G38540	FAD binding domain	PF01494	NA
Eni_048520	misc.oxidases - copper, flavone etc	0	0	0	0	0		0	0	-2.55326	0	ST exclusive	AT4G38540	FAD binding domain	PF01494	NA
Eni_014180	misc.oxidases - copper, flavone etc	0	0	0	0	0		0	0	0	-4.41412	ST exclusive	AT4G15760	FAD binding domain	PF01494	NA
Eni_084545	misc.oxidases - copper, flavone etc	0	0	0	0	0		0	0	-5.92614	0	ST exclusive	AT4G12290	Copper amine oxidase, enzyme domain	PF01179	GO:0005507,GO:0008131,GO:0009308,GO:0048038,GO:0055114
Eni_019088	misc.oxidases - copper, flavone etc	0	0	0	0	0		0	0	-5.98907	0	ST exclusive	AT1G48910	#N/A	#N/A	0
Eni_087980	misc.oxidases - copper, flavone etc	0	0	0	0	0		0	0	-7.62745	0	ST exclusive	AT1G65840	Flavin containing amine oxidoreductase	PF01593	GO:0016491,GO:0055114
Eni_000720	misc.oxidases - copper, flavone etc	0	0	0	0	0		0	0	-9.99436	0	ST exclusive	AT1G04180	Pyridine nucleotide-disulphide oxidoreductase	PF13738	NA
Eni_095428	misc.oxidases - copper, flavone etc	0	-4.73358	0	0	0		0	0	-8.91563	0	Shared	AT1G65840	Flavin containing amine oxidoreductase	PF01593	GO:0016491,GO:0055114
Eni_005432	misc.oxidases - copper, flavone etc	0	0	0	0	0		0	0	-8.18739	-8.22192	ST exclusive	AT4G12420	Multicopper oxidase	PF00394	GO:0016491,GO:0055114
Eni_067796	misc.oxidases - copper, flavone etc	0	-3.99469	-3.86669	0	0		0	0	-4.77894	-3.8541	Shared	AT4G12290	Copper amine oxidase, enzyme domain	PF01179	GO:0005507,GO:0008131,GO:0009308,GO:0048038,GO:0055114
Eni_047948	misc.oxidases - copper, flavone etc	0	0	0	0	-8.60361		0	0	0	-8.6275	Shared	AT5G61290	#N/A	#N/A	0
Eni_085238	misc.oxidases - copper, flavone etc	0	-4.04931	-3.94586	0	-3.41578		0	0	-5.09946	-3.85199	Shared	AT4G12290	#N/A	#N/A	0
Eni_098156	misc.oxidases - copper, flavone etc	0	0	-9.24331	0	-9.3068		0	0	-9.29613	-9.33072	Shared	AT1G31710	Copper amine oxidase, enzyme domain	PF01179	GO:0005507,GO:0008131,GO:0009308,GO:0048038,GO:0055114
Eni_098157	misc.oxidases - copper, flavone etc	0	-10.4101	-10.0474	0	-10.111		0	0	-10.1003	-10.1349	Shared	AT1G31690	Copper amine oxidase, enzyme domain	PF01179	GO:0005507,GO:0008131,GO:0009308,GO:0048038,GO:0055114
Eni_032465	misc.oxidases - copper, flavone etc	0	0	0	2.22086	2.2001		0	0	0	0	NST exclusive	AT5G61510	Zinc-binding dehydrogenase	PF00107	GO:0008270,GO:0016491,GO:0055114
Eni_033483	misc.oxidases - copper, flavone etc	0	0	0	2.61726	0		0	0	0	0	NST exclusive	AT3G24200	COQ6: ubiquinone biosynthesis monooxygenase COQ6	TIGR01989	GO:0004497,GO:0055114
Eni_060042	misc.oxidases - copper, flavone etc	0	0	0	3.10622	0		0	0	0	0	NST exclusive	AT1G24340	FAD binding domain	PF01494	NA
Eni_115387	misc.oxidases - copper, flavone etc	0	2.66097	3.08806	3.1614	2.63392		0	0	2.74689	2.69201	Shared	AT3G28480	#N/A	#N/A	0
Eni_071385	misc.oxidases - copper, flavone etc	0	2.96883	2.51137	3.16533	3.30489		0	0	3.1266	3.05543	Shared	AT4G13010	Zinc-binding dehydrogenase	PF13602	NA
Eni_052014	misc.oxidases - copper, flavone etc	3.64282	4.11284	4.44134	5.03455	4.92797		0	0	3.80405	4.33871	Shared	AT1G21430	#N/A	#N/A	0
Eni_030329	misc.oxidases - copper, flavone etc	0	4.96802	5.71327	5.89518	5.94254		0	0	4.73084	5.23172	Shared	AT1G48910	Flavin-binding monooxygenase-like	PF00743	GO:0004499,GO:0050660,GO:0050661,GO:0055114
Eni_065176	misc.oxidases - copper, flavone etc	0	5.43966	5.14247	6.15758	5.56348		0	5.8694	5.64743	0	Shared	AT4G13010	Zinc-binding dehydrogenase	PF13602	NA
Eni_073921	misc.oxidases - copper, flavone etc	5.22675	0	6.82374	6.22728	6.56679		0	5.93197	5.86369	5.85648	Shared	AT2G36690	2OG-Fe(II) oxygenase superfamily	PF03171	GO:0016491,GO:0016706,GO:0055114
Eni_083403	misc.oxidases - copper, flavone etc	0	8.34798	7.67014	8.20617	0		0	8.76061	9.40733	8.42462	Shared	AT4G13010	Zinc-binding dehydrogenase	PF13602	NA
Eni_013170	misc.oxidases - copper, flavone etc	0	0	8.45667	8.39819	0		0	0	0	0	NST exclusive	AT4G38540	Lycopene cyclase protein	PF05834	GO:0016117,GO:0016705
Eni_112748	misc.oxidases - copper, flavone etc	0	0	0	9.39772	0		0	0	0	8.65304	Shared	AT1G21430	#N/A	#N/A	0
Eni_113548	misc.oxidases - copper, flavone etc	8.47112	8.63245	10.3357	10.6883	10.7869		0	8.96225	9.68399	9.56737	Shared	AT2G36690	2OG-Fe(II) oxygenase superfamily	PF03171	GO:0016491,GO:0016706,GO:0055114
Eni_089956	misc.oxidases - copper, flavone etc	10.1193	10.1248	9.16305	10.7483	10.0257		0	10.3619	10.1643	9.50756	Shared	AT4G13010	Zinc-binding dehydrogenase	PF13602	NA
Eni_049084	misc.oxidases - copper, flavone etc	9.82658	10.8017	11.0287	11.9173	9.4283		0	9.74971	8.91926	11.2859	Shared	AT1G21430	#N/A	#N/A	0
Eni_014103	misc.peroxidases	0	-10.721	-10.3583	-10.4692	-10.4218		0	0	-10.4111	-10.4458	Shared	AT5G05340	#N/A	#N/A	0
Eni_063802	misc.peroxidases	0	-8.52293	-10.977	-10.0968	-6.02958		0	0	-8.2027	-7.44274	Shared	AT5G05340	Peroxidase	PF00141	GO:0004601,GO:0006979,GO:0020037,GO:0055114
Eni_053213	misc.peroxidases	0	0	0	-9.86424	-9.81691		0	0	0	0	NST exclusive	AT5G05340	Peroxidase	PF00141	GO:0004601,GO:0006979,GO:0020037,GO:0055114
Eni_106302	misc.peroxidases	0	-7.4316	-8.91121	-9.13976	-6.03697		0	0	-8.33434	-7.41999	Shared	AT5G05340	#N/A	#N/A	0
Eni_004867	misc.peroxidases	-6.8403	0	-13.238	-7.43129	-7.24836		0	0	-5.72817	-5.46363	Shared	AT4G33420	Peroxidase	PF00141	GO:0004601,GO:0006979,GO:0020037,GO:0055114
Eni_086330	misc.peroxidases	0	0	0	-6.44892	0		0	0	0	-4.67192	Shared	AT3G28200	Peroxidase	PF00141	GO:0004601,GO:0006979,GO:0020037,GO:0055114
Eni_112193	misc.peroxidases	0	0	-5.53537	-6.40821	0		0	0	0	0	NST exclusive	AT5G05340	Peroxidase	PF00141	GO:0004601,GO:0006979,GO:0020037,GO:0055114
Eni_068768	misc.peroxidases	0	0	0	-5.80407	0		0	0	0	0	NST exclusive	AT5G05340	Peroxidase	PF00141	GO:0004601,GO:0006979,GO:0020037,GO:0055114
Eni_001190	misc.peroxidases	0	-3.8195	-5.07549	-5.67185	-3.76051		0	0	-4.08023	-5.01086	Shared	AT5G05340	Peroxidase	PF00141	GO:0004601,GO:0006979,GO:0020037,GO:0055114
Eni_099306	misc.peroxidases	-5.59939	0	-4.73533	-5.39571	0		0	0	0	0	NST exclusive	AT5G05340	Peroxidase	PF00141	GO:0004601,GO:0006979,GO:0020037,GO:0055114
Eni_068770	misc.peroxidases	0	0	-5.15036	-5.15823	-3.66296		0	0	-3.98126	-4.50319	Shared	AT5G05340	Peroxidase	PF00141	GO:0004601,GO:0006979,GO:0020037,GO:0055114
Eni_115245	misc.peroxidases	0	0	0	-5.04618	0		0	0	0	0	NST exclusive	AT3G28200	Peroxidase	PF00141	GO:0004601,GO:0006979,GO:0020037,GO:0055114
Eni_112571	misc.peroxidases	0	0	-4.79819	-4.79191	0		0	0	-3.95764	-4.26967	Shared	AT5G05340	Peroxidase	PF00141	GO:0004601,GO:0006979,GO:0020037,GO:0055114
Eni_050981	misc.peroxidases	0	0	0	-3.96506	-4.59777		0	0	-3.77327	-4.35472	Shared	AT5G47000	Peroxidase	PF00141	GO:0004601,GO:0006979,GO:0020037,GO:0055114
Eni_071341	misc.peroxidases	0	0	0	0	7.34868		0	0	0	0	NST exclusive	AT4G26010	Peroxidase	PF00141	GO:0004601,GO:0006979,GO:0020037,GO:0055114
Eni_056983	misc.peroxidases	0	0	0	0	-6.78034		0	0	0	0	NST exclusive	AT2G18980	#N/A	#N/A	0
Eni_003385	misc.peroxidases	0	0	0	0	-8.55854		0	0	0	0	NST exclusive	AT5G05340	#N/A	#N/A	0
Eni_024708	misc.peroxidases	0	0	0	0	-3.23961		0	0	-2.62628	-3.20171	Shared	AT4G32320	Peroxidase	PF00141	GO:0004601,GO:0006979,GO:0020037,GO:0055114
Eni_047444	misc.peroxidases	0	0	-9.1935	0	0		0	0	0	0	NST exclusive	AT3G28200	Peroxidase	PF00141	GO:0004601,GO:0006979,GO:0020037,GO:0055114
Eni_014584	misc.peroxidases	0	0	0	0	-7.69055		0	0	0	-7.93654	Shared	AT2G18980	Peroxidase	PF00141	GO:0004601,GO:0006979,GO:0020037,GO:0055114
Eni_099617	misc.peroxidases	-8.38211	0	-10.3293	0	0		0	0	0	0	NST exclusive	AT5G05340	#N/A	#N/A	0
Eni_042208	misc.peroxidases	0	0	-8.506	0	0		0	0	-8.55876	-8.59332	Shared	AT1G71695	Peroxidase	PF00141	GO:0004601,GO:0006979,GO:0020037,GO:0055114
Eni_049064	misc.peroxidases	0	0	-11.3026	0	-7.99328		0	0	-11.3554	0	Shared	AT2G39040	#N/A	#N/A	0
Eni_047410	misc.peroxidases	0	-12.2611	-11.8982	0	-11.9618		0	0	-11.9511	-11.9857	Shared	AT5G05340	Peroxidase	PF00141	GO:0004601,GO:0006979,GO:0020037,GO:0055114
Eni_048565	misc.peroxidases	7.19174	6.59371	5.0251	5.38674	6.77142		0	7.54297	5.48057	6.85477	Shared	AT1G71695	#N/A	#N/A	0
Eni_038179	misc.peroxidases	0	7.03346	0	6.95937	7.61465		0	0	0	6.41638	Shared	AT4G26010	#N/A	#N/A	0
Eni_102508	misc.peroxidases	11.6212	11.133	11.1749	12.227	11.1984		0	10.5663	9.96701	11.2661	Shared	AT3G01190	Peroxidase	PF00141	GO:0004601,GO:0006979,GO:0020037,GO:0055114
Eni_014645	misc.plastocyanin-like	0	0	0	0	7.41171		0	0	0	0	NST exclusive	AT4G12880	#N/A	#N/A	0
Eni_030665	misc.plastocyanin-like	0	0	0	0	-4.81061		0	0	0	0	NST exclusive	AT1G08500	Plastocyanin-like domain	PF02298	GO:0005507,GO:0009055
Eni_101356	misc.plastocyanin-like	0	0	0	0	0		0	0	-9.10584	-5.23798	ST exclusive	AT5G15350	Plastocyanin-like domain	PF02298	GO:0005507,GO:0009055
Eni_092732	misc.plastocyanin-like	0	0	0	0	0		0	0	-8.36909	-8.40363	ST exclusive	AT2G27035	Plastocyanin-like domain	PF02298	GO:0005507,GO:0009055
Eni_037304	misc.plastocyanin-like	9.4514	10.3055	9.31643	7.87092	8.62216		0	10.9783	10.6783	10.9406	Shared	AT5G53870	Plastocyanin-like domain	PF02298	GO:0005507,GO:0009055
Eni_053809	misc.plastocyanin-like	8.52668	9.5196	8.79981	8.71476	9.5636		0	9.26505	9.40152	9.67119	Shared	AT3G20570	Plastocyanin-like domain	PF02298	GO:0005507,GO:0009055
Eni_018264	misc.plastocyanin-like	8.67015	8.87905	8.70598	9.4177	9.68288		0	9.18191	9.03298	9.36235	Shared	AT3G20570	Plastocyanin-like domain	PF02298	GO:0005507,GO:0009055
Eni_048937	misc.protease inhibitor/seed storage/lipid transfer protein (LTP) family protein	0	0	-10.5259	-10.6368	-10.5895		0	-8.48575	-10.5788	0	Shared	AT4G30880	Probable lipid transfer	PF14368	NA
Eni_008467	misc.protease inhibitor/seed storage/lipid transfer protein (LTP) family protein	-10.4366	-10.4295	-10.0668	-10.1777	-10.1303		0	0	-10.1197	0	Shared	AT3G22600	Probable lipid transfer	PF14368	NA
Eni_082677	misc.protease inhibitor/seed storage/lipid transfer protein (LTP) family protein	0	-9.74012	-9.37762	-9.48843	-9.44112		0	0	-9.43045	-9.46504	Shared	AT3G22600	Probable lipid transfer	PF14368	NA
Eni_061022	misc.protease inhibitor/seed storage/lipid transfer protein (LTP) family protein	-12.3342	-13.3062	-12.807	-8.42461	-10.8109		0	-11.7688	-11.0043	-7.46749	Shared	AT4G12520	#N/A	#N/A	0
Eni_104265	misc.protease inhibitor/seed storage/lipid transfer protein (LTP) family protein	-12.6414	-12.2623	-11.3195	-8.37747	-11.1962		0	-12.592	-11.442	-7.20789	Shared	AT4G12520	Hydrophobic seed protein	PF14547	NA
Eni_094010	misc.protease inhibitor/seed storage/lipid transfer protein (LTP) family protein	-12.4264	-12.812	-12.8996	-8.33804	-11.3405		0	-12.1336	-11.6209	-7.45967	Shared	AT4G12520	Hydrophobic seed protein	PF14547	NA
Eni_035395	misc.protease inhibitor/seed storage/lipid transfer protein (LTP) family protein	-12.4582	-12.8439	-12.9315	-8.31481	-11.3726		0	-12.1656	-11.6528	-7.3684	Shared	AT4G12520	Hydrophobic seed protein	PF14547	NA
Eni_075440	misc.protease inhibitor/seed storage/lipid transfer protein (LTP) family protein	0	-7.85552	-9.32122	-7.75525	-10.0222		0	0	-10.635	-7.242	Shared	AT3G22142	#N/A	#N/A	0
Eni_004132	misc.protease inhibitor/seed storage/lipid transfer protein (LTP) family protein	0	-6.19435	0	-7.00117	-6.42664		0	0	0	-6.51332	Shared	AT3G53980	Probable lipid transfer	PF14368	NA
Eni_017047	misc.protease inhibitor/seed storage/lipid transfer protein (LTP) family protein	0	0	0	0	0		0	0	4.17365	0	ST exclusive	AT5G05960	Probable lipid transfer	PF14368	NA
Eni_015727	misc.protease inhibitor/seed storage/lipid transfer protein (LTP) family protein	0	0	-10.6129	0	0		0	0	0	0	NST exclusive	AT4G30880	Iron/zinc purple acid phosphatase-like protein C	PF14008	NA
Eni_040280	misc.protease inhibitor/seed storage/lipid transfer protein (LTP) family protein	0	0	0	0	0		0	0	-10.8321	0	ST exclusive	AT2G13820	#N/A	#N/A	0
Eni_052895	misc.protease inhibitor/seed storage/lipid transfer protein (LTP) family protein	0	0	-4.58722	0	0		0	0	-7.49213	-6.28958	Shared	AT3G43720	Probable lipid transfer	PF14368	NA
Eni_063182	misc.protease inhibitor/seed storage/lipid transfer protein (LTP) family protein	0	0	0	0	0		0	0	-11.5997	-8.36831	ST exclusive	AT3G43720	#N/A	#N/A	0
Eni_020318	misc.protease inhibitor/seed storage/lipid transfer protein (LTP) family protein	3.49935	3.39001	3.81956	3.6037	2.68341		0	3.14955	4.26203	3.56538	Shared	AT5G05960	#N/A	#N/A	0
Eni_081148	misc.protease inhibitor/seed storage/lipid transfer protein (LTP) family protein	0	0	3.91417	3.70273	0		0	0	4.37174	0	Shared	AT5G05960	#N/A	#N/A	0
Eni_045887	misc.rhodanese	0	-4.70151	-6.72034	-6.66013	-7.88175		0	0	-5.36081	-5.66409	Shared	AT4G27700	Rhodanese-like domain	PF00581	NA
Eni_019179	misc.rhodanese	0	-4.78856	-6.22134	-6.5422	-6.23767		0	0	-6.48216	-5.19825	Shared	AT4G27700	Rhodanese-like domain	PF00581	NA
Eni_061442	misc.rhodanese	0	0	0	-3.1154	-3.19327		0	0	0	0	NST exclusive	AT5G03455	Rhodanese-like domain	PF00581	NA
Eni_001249	misc.short chain dehydrogenase/reductase (SDR)	-11.7328	0	0	-11.4738	-11.4264		0	0	-11.4157	0	Shared	AT3G61220	short chain dehydrogenase	PF00106	GO:0008152,GO:0016491
Eni_115413	misc.short chain dehydrogenase/reductase (SDR)	-9.56667	-9.55956	-9.19712	-9.30791	-9.26061		0	-9.52862	-9.24994	0	Shared	AT4G13180	short chain dehydrogenase	PF00106	GO:0008152,GO:0016491
Eni_037031	misc.short chain dehydrogenase/reductase (SDR)	0	-4.56996	-4.36028	-5.18733	-3.98396		0	0	-4.49807	-4.88436	Shared	AT3G61220	#N/A	#N/A	0
Eni_031224	misc.short chain dehydrogenase/reductase (SDR)	0	0	0	-5.05448	0		0	0	0	0	NST exclusive	AT4G23430	short chain dehydrogenase	PF00106	GO:0008152,GO:0016491
Eni_064042	misc.short chain dehydrogenase/reductase (SDR)	0	0	-4.17125	-4.36056	-4.81839		0	0	-5.05811	-4.15369	Shared	AT5G02540	#N/A	#N/A	GO:0008152,GO:0016491
Eni_048393	misc.short chain dehydrogenase/reductase (SDR)	0	0	0	-3.49391	0		0	0	0	0	NST exclusive	AT4G23430	short chain dehydrogenase	PF00106	GO:0008152,GO:0016491
Eni_026775	misc.short chain dehydrogenase/reductase (SDR)	0	3.98891	0	0	0		0	4.05398	4.43156	4.61978	Shared	AT3G61220	short chain dehydrogenase	PF00106	GO:0008152,GO:0016491
Eni_044961	misc.short chain dehydrogenase/reductase (SDR)	0	0	0	0	-3.59355		0	0	0	-3.71011	Shared	AT2G37540	short chain dehydrogenase	PF00106	GO:0008152,GO:0016491
Eni_018928	misc.short chain dehydrogenase/reductase (SDR)	-4.44779	0	0	0	0		0	-4.62266	0	0	Shared	AT2G37540	short chain dehydrogenase	PF00106	GO:0008152,GO:0016491
Eni_044269	misc.short chain dehydrogenase/reductase (SDR)	2.94992	3.38117	2.43352	2.62779	3.11712		0	3.67805	3.183	3.41784	Shared	AT4G13250	short chain dehydrogenase	PF00106	GO:0008152,GO:0016491
Eni_064730	misc.short chain dehydrogenase/reductase (SDR)	0	4.40468	0	5.5197	0		0	0	5.42917	4.4863	Shared	AT2G24190	short chain dehydrogenase	PF00106	GO:0008152,GO:0016491
Eni_080425	misc.short chain dehydrogenase/reductase (SDR)	5.59777	7.0101	7.18202	8.05857	8.22681		0	5.62318	6.79564	7.41151	Shared	AT5G50700	short chain dehydrogenase	PF00106	GO:0008152,GO:0016491
Eni_043156	misc.short chain dehydrogenase/reductase (SDR)	6.43649	7.66281	8.10024	8.17982	8.34158		0	6.45634	7.98242	8.27231	Shared	AT5G50700	short chain dehydrogenase	PF00106	GO:0008152,GO:0016491
Eni_028439	misc.short chain dehydrogenase/reductase (SDR)	6.80739	7.75927	7.55749	8.19203	7.67692		0	6.84591	7.46685	7.91253	Shared	AT5G50700	short chain dehydrogenase	PF00106	GO:0008152,GO:0016491
Eni_049190	misc.short chain dehydrogenase/reductase (SDR)	6.6453	7.58246	8.41889	8.26443	8.26716		0	6.76556	8.02135	8.32505	Shared	AT5G50700	short chain dehydrogenase	PF00106	GO:0008152,GO:0016491
Eni_036483	misc.short chain dehydrogenase/reductase (SDR)	7.32619	7.94441	7.74613	9.00916	8.39264		0	7.50237	7.39608	7.8613	Shared	AT5G50700	short chain dehydrogenase	PF00106	GO:0008152,GO:0016491
Eni_089352	misc.short chain dehydrogenase/reductase (SDR)	9.3066	9.89	9.05602	9.43491	9.61514		0	9.62008	9.71038	9.11455	Shared	AT1G54870	#N/A	#N/A	0
Eni_004798	misc.short chain dehydrogenase/reductase (SDR)	9.7512	10.215	9.20646	9.5589	10.5306		0	9.94502	9.75361	9.60314	Shared	AT1G54870	Enoyl-(Acyl carrier protein) reductase	PF13561	NA
Eni_060230	misc.short chain dehydrogenase/reductase (SDR)	8.22763	8.96672	8.77114	9.77259	10.0135		0	8.08371	8.79434	8.58184	Shared	AT5G50700	short chain dehydrogenase	PF00106	GO:0008152,GO:0016491
Eni_059585	misc.short chain dehydrogenase/reductase (SDR)	8.45322	9.74619	9.86694	10.3041	10.7595		0	8.30892	9.53461	10.2594	Shared	AT5G50700	#N/A	#N/A	0
Eni_104814	misc.short chain dehydrogenase/reductase (SDR)	11.6562	11.5224	10.7129	10.9297	10.3672		0	12.0068	11.4932	10.7053	Shared	AT1G54870	#N/A	#N/A	0
Eni_116995	misc.UDP glucosyl and glucoronyl transferases	0	0	-11.8445	-11.9555	0		0	0	0	0	NST exclusive	AT5G14860	UDP-glucoronosyl and UDP-glucosyl transferase	PF00201	GO:0008152,GO:0016758
Eni_021341	misc.UDP glucosyl and glucoronyl transferases	-7.70781	-11.2957	-10.9329	-11.0438	-10.9964		0	0	-10.9857	-11.0204	Shared	AT3G02100	#N/A	#N/A	0
Eni_078248	misc.UDP glucosyl and glucoronyl transferases	0	0	-9.86743	-9.97828	-9.93095		0	0	-9.92028	-9.95488	Shared	AT3G02100	#N/A	#N/A	0
Eni_034498	misc.UDP glucosyl and glucoronyl transferases	0	-8.3924	0	-8.14121	-8.094		0	0	-8.08335	0	Shared	AT2G15490	UDP-glucoronosyl and UDP-glucosyl transferase	PF00201	GO:0008152,GO:0016758
Eni_099487	misc.UDP glucosyl and glucoronyl transferases	0	0	0	-5.31071	-4.51271		0	0	0	0	NST exclusive	AT5G15470	Glycosyl transferase family 8	PF01501	GO:0016757
Eni_091983	misc.UDP glucosyl and glucoronyl transferases	0	0	0	-5.22083	-5.82299		0	0	0	0	NST exclusive	AT2G16890	UDP-glucoronosyl and UDP-glucosyl transferase	PF00201	GO:0008152,GO:0016758
Eni_087590	misc.UDP glucosyl and glucoronyl transferases	0	0	0	-3.94703	-4.13651		0	0	0	0	NST exclusive	AT1G05170	Galactosyltransferase	PF01762	GO:0006486,GO:0008378,GO:0016020
Eni_057266	misc.UDP glucosyl and glucoronyl transferases	0	0	0	-3.13273	-3.26688		0	0	0	0	NST exclusive	AT4G15550	UDP-glucoronosyl and UDP-glucosyl transferase	PF00201	GO:0008152,GO:0016758
Eni_073580	misc.UDP glucosyl and glucoronyl transferases	0	2.8775	2.26615	0	2.57167		0	0	2.36282	2.44117	Shared	AT1G77810	Galactosyltransferase	PF01762	GO:0006486,GO:0008378,GO:0016020
Eni_021317	misc.UDP glucosyl and glucoronyl transferases	0	0	0	0	0		0	0	5.6985	5.60117	ST exclusive	AT1G77810	Galactosyltransferase	PF01762	GO:0006486,GO:0008378,GO:0016020
Eni_033938	misc.UDP glucosyl and glucoronyl transferases	0	0	3.1849	0	0		0	0	0	2.81001	Shared	AT3G16520	UDP-glucoronosyl and UDP-glucosyl transferase	PF00201	GO:0008152,GO:0016758
Eni_099815	misc.UDP glucosyl and glucoronyl transferases	0	0	0	0	5.80812		0	0	0	0	NST exclusive	AT5G12890	UDP-glucoronosyl and UDP-glucosyl transferase	PF00201	GO:0008152,GO:0016758
Eni_024807	misc.UDP glucosyl and glucoronyl transferases	0	0	0	0	0		0	0	-3.93173	0	ST exclusive	AT3G16520	#N/A	#N/A	0
Eni_061968	misc.UDP glucosyl and glucoronyl transferases	0	0	-4.08725	0	0		0	0	0	0	NST exclusive	AT2G15480	UDP-glucoronosyl and UDP-glucosyl transferase	PF00201	GO:0008152,GO:0016758
Eni_105899	misc.UDP glucosyl and glucoronyl transferases	0	0	0	0	0		0	0	-4.74392	0	ST exclusive	AT2G36970	UDP-glucoronosyl and UDP-glucosyl transferase	PF00201	GO:0008152,GO:0016758
Eni_031377	misc.UDP glucosyl and glucoronyl transferases	0	-4.90889	0	0	0		0	0	0	0	NST exclusive	AT1G73880	UDP-glucoronosyl and UDP-glucosyl transferase	PF00201	GO:0008152,GO:0016758
Eni_116493	misc.UDP glucosyl and glucoronyl transferases	0	0	-7.18879	0	0		0	0	0	0	NST exclusive	AT3G02100	UDP-glucoronosyl and UDP-glucosyl transferase	PF00201	GO:0008152,GO:0016758
Eni_026715	misc.UDP glucosyl and glucoronyl transferases	0	0	0	0	0		0	0	-7.26258	0	ST exclusive	AT3G16520	UDP-glucoronosyl and UDP-glucosyl transferase	PF00201	GO:0008152,GO:0016758
Eni_050670	misc.UDP glucosyl and glucoronyl transferases	0	0	0	0	0		0	-7.75754	0	0	ST exclusive	AT1G73880	#N/A	#N/A	0
Eni_002170	misc.UDP glucosyl and glucoronyl transferases	0	-7.78707	0	0	0		0	0	0	0	NST exclusive	AT2G15480	UDP-glucoronosyl and UDP-glucosyl transferase	PF00201	GO:0008152,GO:0016758
Eni_071650	misc.UDP glucosyl and glucoronyl transferases	0	-8.49915	0	0	0		0	0	0	0	NST exclusive	AT4G15550	#N/A	#N/A	0
Eni_101728	misc.UDP glucosyl and glucoronyl transferases	0	0	0	0	0		0	0	0	-10.167	ST exclusive	AT5G47780	Glycosyl transferase family 8	PF01501	GO:0016757
Eni_094292	misc.UDP glucosyl and glucoronyl transferases	0	0	-5.03896	0	-5.78991		0	0	-4.75855	0	Shared	AT3G02100	UDP-glucoronosyl and UDP-glucosyl transferase	PF00201	GO:0008152,GO:0016758
Eni_054985	misc.UDP glucosyl and glucoronyl transferases	0	0	-5.30306	0	-5.87263		0	0	-5.66586	0	Shared	AT3G02100	UDP-glucoronosyl and UDP-glucosyl transferase	PF00201	GO:0008152,GO:0016758
Eni_063686	misc.UDP glucosyl and glucoronyl transferases	0	0	-9.50636	0	-9.56987		0	0	0	0	NST exclusive	AT3G16520	UDP-glucoronosyl and UDP-glucosyl transferase	PF00201	GO:0008152,GO:0016758
Eni_084529	misc.UDP glucosyl and glucoronyl transferases	0	0	0	0	-10.3071		0	0	-10.2965	-10.3311	Shared	AT2G38650	#N/A	#N/A	0
Eni_001227	misc.UDP glucosyl and glucoronyl transferases	0	-7.21334	-6.65744	0	-6.68799		0	0	-11.6419	0	Shared	AT2G38650	Glycosyl transferase family 8	PF01501	GO:0016757
Eni_004297	misc.UDP glucosyl and glucoronyl transferases	0	2.15903	2.15305	2.12084	2.28688		0	0	2.20311	0	Shared	AT5G39990	Core-2/I-Branching enzyme	PF02485	GO:0008375,GO:0016020
Eni_056905	misc.UDP glucosyl and glucoronyl transferases	0	2.87257	3.4681	2.99264	3.3004		0	3.13283	3.12594	3.62137	Shared	AT3G16520	#N/A	#N/A	0
Eni_098442	misc.UDP glucosyl and glucoronyl transferases	0	3.42625	3.45924	3.29985	3.7099		0	0	3.59257	3.80362	Shared	AT3G16520	UDP-glucoronosyl and UDP-glucosyl transferase	PF00201	GO:0008152,GO:0016758
Eni_044218	misc.UDP glucosyl and glucoronyl transferases	3.10955	3.91868	3.35285	3.3087	3.51152		0	3.8014	3.8929	3.94139	Shared	AT1G71070	#N/A	#N/A	0
Eni_075157	misc.UDP glucosyl and glucoronyl transferases	0	5.1436	0	5.31218	5.19835		0	5.73115	6.28839	6.33003	Shared	AT1G77810	Galactosyltransferase	PF01762	GO:0006486,GO:0008378,GO:0016020
Eni_009267	misc.UDP glucosyl and glucoronyl transferases	0	0	6.51263	5.59611	6.78702		0	0	0	6.15486	Shared	AT2G22900	galactosyl transferase GMA12/MNN10 family	PF05637	GO:0016021,GO:0016758
Eni_080642	misc.UDP glucosyl and glucoronyl transferases	5.39311	6.0887	5.45215	5.75276	5.54875		0	5.82253	5.2045	5.61024	Shared	AT1G71070	#N/A	#N/A	0
Eni_056910	misc.UDP glucosyl and glucoronyl transferases	6.05651	6.44749	6.89028	6.1068	6.44536		0	6.05747	6.73481	7.03609	Shared	AT3G16520	#N/A	#N/A	0
Eni_084115	misc.UDP glucosyl and glucoronyl transferases	6.52025	6.90102	7.48199	7.64086	7.6126		0	6.69349	7.09534	7.70181	Shared	AT3G16520	UDP-glucoronosyl and UDP-glucosyl transferase	PF00201	GO:0008152,GO:0016758
Eni_016050	misc.UDP glucosyl and glucoronyl transferases	6.48996	6.84225	7.45203	7.74214	7.32605		0	6.73955	7.02466	7.7137	Shared	AT3G16520	#N/A	#N/A	GO:0008152,GO:0016758
Eni_026133	misc.UDP glucosyl and glucoronyl transferases	0	8.74031	9.30412	10.2953	9.74072		0	0	7.73942	9.32883	Shared	AT1G33430	Galactosyltransferase	PF01762	GO:0006486,GO:0008378,GO:0016020
Eni_091552	mitochondrial electron transport / ATP synthesis.alternative oxidase	0	0	0	0	0		0	0	4.10818	3.85278	ST exclusive	AT3G22370	Alternative oxidase	PF01786	GO:0009916,GO:0055114
Eni_107848	mitochondrial electron transport / ATP synthesis.alternative oxidase	0	0	0	0	0		0	0	5.11687	0	ST exclusive	AT3G22370	Alternative oxidase	PF01786	GO:0009916,GO:0055114
Eni_091553	mitochondrial electron transport / ATP synthesis.alternative oxidase	0	2.8554	3.0287	3.38073	3.60142		0	0	2.80942	4.10286	Shared	AT3G22370	Alternative oxidase	PF01786	GO:0009916,GO:0055114
Eni_063779	mitochondrial electron transport / ATP synthesis.alternative oxidase	6.81864	8.42053	8.73703	8.95489	9.23903		0	7.14443	7.8822	9.68568	Shared	AT3G22370	#N/A	#N/A	0
Eni_110199	mitochondrial electron transport / ATP synthesis.cytochrome c	0	0	0	0	3.47279		0	0	0	0	NST exclusive	AT3G51790	#N/A	#N/A	0
Eni_095582	mitochondrial electron transport / ATP synthesis.cytochrome c	0	0	0	0	2.91946		0	0	0	0	NST exclusive	AT3G51790	CcmE	PF03100	GO:0005886,GO:0017003,GO:0017004
Eni_045622	mitochondrial electron transport / ATP synthesis.cytochrome c	0	0	0	5.55502	0		0	0	0	0	NST exclusive	AT4G10040	Cytochrome c	PF00034	GO:0005506,GO:0009055,GO:0020037
Eni_006913	mitochondrial electron transport / ATP synthesis.cytochrome c	0	0	6.99906	6.24588	7.61565		0	0	0	6.62312	Shared	AT4G10040	Cytochrome c	PF00034	GO:0005506,GO:0009055,GO:0020037
Eni_080896	mitochondrial electron transport / ATP synthesis.cytochrome c oxidase	0	0	0	3.54153	0		0	0	0	0	NST exclusive	ATMG01360	CtaD_CoxA: cytochrome c oxidase, subunit I	TIGR02891	GO:0004129,GO:0005507,GO:0005886,GO:0006810,GO:0022900,GO:0055114
Eni_011293	mitochondrial electron transport / ATP synthesis.cytochrome c oxidase	0	0	0	3.62505	0		0	0	0	0	NST exclusive	ATMG00160	Cytochrome C oxidase subunit II, periplasmic domain	PF00116	GO:0004129,GO:0005507,GO:0016020
Eni_067530	mitochondrial electron transport / ATP synthesis.cytochrome c oxidase	0	0	0	3.64529	3.23276		0	0	0	0	NST exclusive	ATMG00160	#N/A	#N/A	0
Eni_001948	mitochondrial electron transport / ATP synthesis.cytochrome c oxidase	0	0	0	3.7171	0		0	0	0	0	NST exclusive	ATMG00160	Cytochrome C oxidase subunit II, periplasmic domain	PF00116	GO:0004129,GO:0005507,GO:0016020
Eni_011375	mitochondrial electron transport / ATP synthesis.cytochrome c oxidase	0	0	0	3.79866	0		0	0	0	0	NST exclusive	ATMG01360	CtaD_CoxA: cytochrome c oxidase, subunit I	TIGR02891	GO:0004129,GO:0005507,GO:0005886,GO:0006810,GO:0022900,GO:0055114
Eni_011589	mitochondrial electron transport / ATP synthesis.cytochrome c reductase	0	3.12763	4.01996	4.31009	4.21605		0	2.45725	3.57146	3.95389	Shared	AT5G13430	Rieske_proteo: ubiquinol-cytochrome c reductase, iron-sulfur subunit	TIGR01416	GO:0008121,GO:0055114
Eni_078673	mitochondrial electron transport / ATP synthesis.cytochrome c reductase	0	3.51134	4.2437	4.57283	4.08467		0	2.59105	3.95037	4.27809	Shared	AT5G13430	Rieske_proteo: ubiquinol-cytochrome c reductase, iron-sulfur subunit	TIGR01416	GO:0008121,GO:0055114
Eni_076144	mitochondrial electron transport / ATP synthesis.electron transfer flavoprotein	0	2.83772	0	0	2.6744		0	0	2.69729	2.9022	Shared	AT5G43430	Electron transfer flavoprotein domain	PF01012	NA
Eni_085586	mitochondrial electron transport / ATP synthesis.F1-ATPase	0	0	0	-11.9983	-11.9509		0	0	0	0	NST exclusive	AT2G33040	ATPsyn_F1gamma: ATP synthase F1, gamma subunit	TIGR01146	GO:0015986,GO:0045261,GO:0046933,GO:0046961
Eni_011339	mitochondrial electron transport / ATP synthesis.F1-ATPase	0	0	0	0	0		0	0	0	3.9576	ST exclusive	ATMG00410	ATP synthase A chain	PF00119	GO:0015078,GO:0015986,GO:0045263
Eni_011309	mitochondrial electron transport / ATP synthesis.F1-ATPase	0	0	0	0	0		0	0	0	3.9457	ST exclusive	ATMG00410	ATP synthase A chain	PF00119	GO:0015078,GO:0015986,GO:0045263
Eni_075973	mitochondrial electron transport / ATP synthesis.F1-ATPase	0	0	0	0	0		0	0	0	3.91272	ST exclusive	ATMG00410	ATP synthase A chain	PF00119	GO:0015078,GO:0015986,GO:0045263
Eni_109957	mitochondrial electron transport / ATP synthesis.NADH-DH.localisation not clear	0	0	0	2.92059	2.56421		0	0	0	0	NST exclusive	AT1G79010	#N/A	#N/A	0
Eni_089953	mitochondrial electron transport / ATP synthesis.NADH-DH.localisation not clear	0	0	3.02809	3.69189	3.72276		0	0	2.57368	3.21592	Shared	AT5G11770	nuoB_fam: NADH-quinone oxidoreductase, B subunit	TIGR01957	GO:0008137,GO:0048038,GO:0051539,GO:0055114
Eni_060663	mitochondrial electron transport / ATP synthesis.NADH-DH.localisation not clear	0	3.32279	3.82783	4.27912	4.01225		0	0	3.27087	3.90459	Shared	AT5G11770	Mitochondrial ATP synthase g subunit	PF04718	GO:0000276,GO:0015078,GO:0015986
Eni_062584	mitochondrial electron transport / ATP synthesis.NADH-DH.localisation not clear	0	5.72345	6.8055	7.33932	7.72615		0	0	0	6.76503	Shared	AT5G11770	nuoB_fam: NADH-quinone oxidoreductase, B subunit	TIGR01957	GO:0008137,GO:0048038,GO:0051539,GO:0055114
Eni_004382	mitochondrial electron transport / ATP synthesis.NADH-DH.localisation not clear	13.242	14.6469	15.1267	14.9043	14.3638		0	13.0803	14.9759	14.5266	Shared	AT5G11770	#N/A	#N/A	0
Eni_029773	mitochondrial electron transport / ATP synthesis.uncoupling protein	-5.27772	-5.3993	-6.0297	-3.88492	-6.17872		0	0	0	-4.3968	Shared	AT4G24570	Mitochondrial carrier protein	PF00153	NA
Eni_020971	mitochondrial electron transport / ATP synthesis.uncoupling protein	-5.02273	-5.27944	-5.98688	-3.75775	-6.2465		0	0	0	-4.29601	Shared	AT4G24570	Mitochondrial carrier protein	PF00153	NA
Eni_115899	mitochondrial electron transport / ATP synthesis.uncoupling protein	-3.51159	-3.58171	-3.18879	-3.66669	-3.24786		0	-3.5779	-3.68622	-3.41543	Shared	AT3G54110	#N/A	#N/A	0
Eni_044649	mitochondrial electron transport / ATP synthesis.uncoupling protein	-5.12783	-5.1462	-5.39801	0	-6.30425		0	0	-4.26975	-4.41433	Shared	AT4G24570	#N/A	#N/A	0
Eni_017394	mitochondrial electron transport / ATP synthesis.unspecified	0	0	0	0	0		0	0	0	2.85106	ST exclusive	AT4G01660	#N/A	#N/A	0
Eni_055326	mitochondrial electron transport / ATP synthesis.unspecified	0	0	0	2.59995	2.53528		0	0	0	0	NST exclusive	AT2G03690	Coenzyme Q (ubiquinone) biosynthesis protein Coq4	PF05019	GO:0006744
Eni_065613	N-metabolism.ammonia metabolism.glutamine synthetase	-6.0876	-6.25586	-6.36382	-5.46754	-7.76161		0	-5.22527	-6.64038	-4.85806	Shared	AT1G66200	#N/A	#N/A	0
Eni_065793	N-metabolism.ammonia metabolism.glutamine synthetase	-5.64159	-6.01782	-5.92909	-5.04038	-6.49458		0	-4.94107	-6.73033	-4.84927	Shared	AT5G37600	Glutamine synthetase, catalytic domain	PF00120	GO:0004356,GO:0006807
Eni_099155	N-metabolism.ammonia metabolism.glutamine synthetase	-2.63348	-3.12342	0	-2.34656	0		0	0	-2.25526	0	Shared	AT5G37600	Glutamine synthetase, catalytic domain	PF00120	GO:0004356,GO:0006807
Eni_009342	N-metabolism.ammonia metabolism.glutamine synthetase	-2.60789	0	0	0	0		0	0	0	0	NST exclusive	AT5G37600	Glutamine synthetase, catalytic domain	PF00120	GO:0004356,GO:0006807
Eni_033402	N-metabolism.ammonia metabolism.glutamine synthetase	0	0	0	0	0		0	0	-3.70269	0	ST exclusive	AT5G35630	Glutamine synthetase, catalytic domain	PF00120	GO:0004356,GO:0006807
Eni_110795	N-metabolism.ammonia metabolism.glutamine synthetase	-6.25785	-5.78435	-5.92175	0	-6.93638		0	0	-6.48448	0	Shared	AT5G37600	Glutamine synthetase, beta-Grasp domain	PF03951	GO:0004356,GO:0006542,GO:0006807
Eni_010409	N-metabolism.ammonia metabolism.glutamine synthetase	5.27292	6.30277	5.25914	5.21931	6.22999		0	5.3147	6.63163	5.62872	Shared	AT5G37600	Glutamine synthetase, catalytic domain	PF00120	GO:0004356,GO:0006807
Eni_083226	N-metabolism.ammonia metabolism.glutamine synthetase	4.78977	5.49655	4.08441	5.32661	5.94325		0	4.74813	5.02016	5.15427	Shared	AT1G66200	Glutamine synthetase, catalytic domain	PF00120	GO:0004356,GO:0006807
Eni_051449	N-metabolism.ammonia metabolism.glutamine synthetase	5.03452	6.22164	4.76793	5.43961	5.35601		0	5.26107	6.19881	5.98177	Shared	AT5G37600	Glutamine synthetase, beta-Grasp domain	PF03951	GO:0004356,GO:0006542,GO:0006807
Eni_076523	N-metabolism.misc	0	0	0	0	3.18195		0	0	3.1149	0	Shared	AT1G02020	#N/A	#N/A	0
Eni_031270	N-metabolism.misc	0	0	0	0	3.28435		0	0	0	0	NST exclusive	AT1G02020	#N/A	#N/A	0
Eni_082672	N-metabolism.N-degradation.glutamate dehydrogenase	-4.94167	-5.44091	-7.22357	-5.12887	-5.16223		0	-5.03047	-5.85326	-6.55008	Shared	AT3G03910	Glutamate/Leucine/Phenylalanine/Valine dehydrogenase	PF00208	GO:0006520,GO:0016491,GO:0055114
Eni_020960	N-metabolism.nitrate metabolism.NR	0	0	0	-5.87024	-5.69493		0	0	0	-6.14261	Shared	AT1G37130	Mo-co oxidoreductase dimerisation domain	PF03404	GO:0016491,GO:0030151,GO:0055114
Eni_015004	N-metabolism.nitrate metabolism.NR	0	-4.40021	-4.33139	-4.88038	-4.26704		0	0	-4.45776	-4.26631	Shared	AT1G37130	Mo-co oxidoreductase dimerisation domain	PF03404	GO:0016491,GO:0030151,GO:0055114
Eni_054965	N-metabolism.nitrate metabolism.NR	0	-4.43835	-4.10409	-4.71268	-4.50569		0	0	-5.29259	-4.63739	Shared	AT1G37130	Mo-co oxidoreductase dimerisation domain	PF03404	GO:0016491,GO:0030151,GO:0055114
Eni_040780	not assigned.no ontology	0	-16.3087	-11.324	-16.0567	-16.0094		0	-16.2778	-10.7594	0	Shared	AT2G35450	Amidohydrolase	PF04909	GO:0003824,GO:0008152
Eni_085111	not assigned.no ontology	0	-10.7184	-15.8953	-16.0063	-11.1356		0	0	-15.9482	-11.1131	Shared	AT2G35450	Amidohydrolase	PF04909	GO:0003824,GO:0008152
Eni_063557	not assigned.no ontology	0	-14.9427	-14.5797	-14.6907	-14.6433		0	0	-14.6326	-14.6672	Shared	AT2G35450	Amidohydrolase	PF04909	GO:0003824,GO:0008152
Eni_014500	not assigned.no ontology	0	-8.58428	-12.8919	-13.0029	-12.9555		0	0	-8.9745	-8.76579	Shared	AT3G62160	Transferase family	PF02458	GO:0016747
Eni_090174	not assigned.no ontology	0	0	0	-12.6682	0		0	0	0	0	NST exclusive	AT5G07910	Leucine Rich repeats (2 copies)	PF12799	NA
Eni_000961	not assigned.no ontology	-8.74559	-12.6644	-12.3014	-12.4124	-12.365		0	-8.59223	-8.87895	-12.389	Shared	AT2G26770	#N/A	#N/A	0
Eni_045031	not assigned.no ontology	0	0	0	-12.2976	-6.84233		0	0	0	0	NST exclusive	AT3G10260	Reticulon	PF02453	NA
Eni_106041	not assigned.no ontology	0	-12.4341	-12.0712	-12.1822	-12.1348		0	-9.57563	-12.1241	-12.1588	Shared	AT1G21680	#N/A	#N/A	NA
Eni_012534	not assigned.no ontology	0	-11.944	-11.5811	-11.692	-11.6447		0	-11.913	-11.634	-11.6686	Shared	AT1G21680	#N/A	#N/A	0
Eni_079440	not assigned.no ontology	0	0	0	-11.3632	0		0	0	0	0	NST exclusive	AT3G14172	#N/A	#N/A	0
Eni_005545	not assigned.no ontology	0	0	0	-11.2062	0		0	0	0	0	NST exclusive	AT1G30000	Glycosyl hydrolase family 47	PF01532	GO:0004571,GO:0005509,GO:0016020
Eni_018976	not assigned.no ontology	0	-11.2048	-10.842	-10.9529	-10.9055		0	0	-10.8948	-10.9295	Shared	AT3G07570	DOMON domain	PF03351	NA
Eni_098910	not assigned.no ontology	0	-10.9955	0	-10.7437	-10.6963		0	0	-10.6856	-10.7202	Shared	AT1G21680	#N/A	#N/A	NA
Eni_098038	not assigned.no ontology	0	0	0	-10.2126	-7.57709		0	0	0	0	NST exclusive	AT3G06880	#N/A	#N/A	GO:0005515
Eni_065392	not assigned.no ontology	-10.3729	0	-10.0031	-10.1139	0		0	0	0	0	NST exclusive	AT5G35525	A_thal_Cys_rich: uncharacterized Cys-rich domain	TIGR01571	NA
Eni_036443	not assigned.no ontology	0	0	0	-10.0427	-9.99533		0	0	0	0	NST exclusive	AT5G05520	#N/A	#N/A	0
Eni_068476	not assigned.no ontology	0	0	0	-9.95946	-9.91214		0	0	0	0	NST exclusive	AT5G59480	Haloacid dehalogenase-like hydrolase	PF13419	NA
Eni_012648	not assigned.no ontology	0	0	-9.81398	-9.92483	0		0	0	-9.86683	0	Shared	AT1G78070	#N/A	#N/A	GO:0005515
Eni_041749	not assigned.no ontology	-9.91245	-9.90533	-9.54278	-9.65361	-9.60629		0	0	-6.43341	0	Shared	AT2G18360	Alpha/beta hydrolase family	PF12697	NA
Eni_084734	not assigned.no ontology	0	0	0	-9.59888	0		0	0	0	0	NST exclusive	AT3G20790	#N/A	#N/A	0
Eni_039566	not assigned.no ontology	0	0	-9.3828	-9.49361	0		0	0	-9.43563	0	Shared	AT3G62160	#N/A	#N/A	0
Eni_043272	not assigned.no ontology	0	0	0	-9.46454	-9.41724		0	0	0	0	NST exclusive	AT2G26770	#N/A	#N/A	0
Eni_074423	not assigned.no ontology	0	-7.09934	-8.41141	-9.16081	-7.65203		0	0	-7.55897	-7.70572	Shared	AT3G62160	Transferase family	PF02458	GO:0016747
Eni_100358	not assigned.no ontology	-9.39217	-9.38506	-9.0227	-9.13346	-9.08617		0	0	-9.0755	-9.11008	Shared	AT2G18360	Alpha/beta hydrolase family	PF12697	NA
Eni_049194	not assigned.no ontology	0	0	-8.78565	-8.89637	0		0	0	-8.83843	-8.873	Shared	AT3G62160	Transferase family	PF02458	GO:0016747
Eni_056854	not assigned.no ontology	0	0	0	-8.84433	0		0	0	-12.6271	0	Shared	AT5G07910	Leucine Rich repeats (2 copies)	PF12799	NA
Eni_054360	not assigned.no ontology	0	0	0	-8.69207	-9.90323		0	0	0	0	NST exclusive	AT5G43745	Protein of unknown function (DUF1012)	PF06241	NA
Eni_072808	not assigned.no ontology	0	0	-8.56237	-8.67306	-8.6258		0	0	0	0	NST exclusive	AT1G78070	#N/A	#N/A	0
Eni_043626	not assigned.no ontology	0	0	-7.1282	-8.61336	-6.85095		0	0	0	-5.50515	Shared	AT2G40110	Yippee zinc-binding/DNA-binding /Mis18, centromere assembly	PF03226	NA
Eni_042267	not assigned.no ontology	-8.73392	-8.72681	-8.36481	-8.47545	-8.42821		0	-8.69591	-8.41755	-8.4521	Shared	AT4G17180	#N/A	#N/A	0
Eni_016231	not assigned.no ontology	0	-11.4412	-11.0784	-8.36503	-11.142		0	-11.4103	-11.1313	-11.1659	Shared	AT1G13635	Methyladenine glycosylase	PF03352	GO:0006284,GO:0008725
Eni_057704	not assigned.no ontology	-11.8484	0	0	-8.36097	0		0	-11.8103	-11.5313	-11.5659	Shared	AT2G46380	#N/A	#N/A	0
Eni_013463	not assigned.no ontology	0	0	-10.157	-8.31093	-6.54783		0	0	0	0	NST exclusive	AT4G23490	Protein of unknown function, DUF604	PF04646	NA
Eni_016307	not assigned.no ontology	-5.98847	-7.63426	-7.32376	-7.99723	-7.60031		0	0	-6.96233	-6.96504	Shared	AT1G02260	Citrate transporter	PF03600	GO:0016021,GO:0055085
Eni_034190	not assigned.no ontology	0	0	-7.05274	-7.1629	-7.11586		0	0	-7.10525	-7.13965	Shared	AT3G29670	Transferase family	PF02458	GO:0016747
Eni_088100	not assigned.no ontology	0	0	0	-7.0606	0		0	0	0	0	NST exclusive	AT2G36290	Alpha/beta hydrolase family	PF12697	NA
Eni_040740	not assigned.no ontology	-6.1815	-7.85887	-7.65165	-6.99061	-6.58095		0	-3.94622	-6.96872	-7.0005	Shared	AT1G02260	Citrate transporter	PF03600	GO:0016021,GO:0055085
Eni_055630	not assigned.no ontology	0	-7.0727	-5.48928	-6.61008	-8.74868		0	0	-5.88907	-7.01086	Shared	AT4G39470	#N/A	#N/A	NA
Eni_087481	not assigned.no ontology	0	-7.58645	-8.78085	-6.37445	-7.16766		0	0	-8.35986	-6.00674	Shared	AT3G07570	DOMON domain	PF03351	NA
Eni_014912	not assigned.no ontology	0	0	-8.4862	-6.23712	-6.62399		0	0	0	0	NST exclusive	AT2G36290	#N/A	#N/A	0
Eni_105272	not assigned.no ontology	0	0	0	-6.22368	-6.96892		0	0	-6.84049	-7.27786	Shared	AT4G39470	#N/A	#N/A	NA
Eni_042744	not assigned.no ontology	0	-7.44535	-7.63735	-6.19787	-9.94476		0	0	-6.45008	-7.62562	Shared	AT4G39470	#N/A	#N/A	NA
Eni_016833	not assigned.no ontology	0	-5.11074	-6.60982	-6.06282	-6.07642		0	-3.72453	-6.25712	-6.74113	Shared	AT5G61250	Glycosyl hydrolase family 79, N-terminal domain	PF03662	GO:0016020,GO:0016798
Eni_008291	not assigned.no ontology	0	0	-6.37683	-5.72863	-5.85934		0	0	-5.78645	-6.63968	Shared	AT5G51550	Phosphate-induced protein 1 conserved region	PF04674	NA
Eni_051027	not assigned.no ontology	0	0	0	-5.64729	-5.55547		0	0	0	0	NST exclusive	AT4G39970	Haloacid dehalogenase-like hydrolase	PF13419	NA
Eni_073570	not assigned.no ontology	0	-4.95948	-4.92786	-5.63272	-6.21545		0	0	-6.09076	-4.98121	Shared	AT5G62720	HPP family	PF04982	NA
Eni_037259	not assigned.no ontology	0	0	0	-5.58988	0		0	0	0	0	NST exclusive	AT1G33780	Uncharacterized ACR, COG1678	PF02622	NA
Eni_014913	not assigned.no ontology	0	0	0	-5.5796	-5.55049		0	0	-4.71074	0	Shared	AT3G48410	#N/A	#N/A	0
Eni_106246	not assigned.no ontology	0	0	0	-5.54349	0		0	0	0	0	NST exclusive	AT4G02860	Phenazine biosynthesis-like protein	PF02567	GO:0003824,GO:0009058
Eni_043445	not assigned.no ontology	-5.31995	-6.81379	-4.57294	-5.53592	-6.23924		0	-5.48825	-6.61874	-5.70958	Shared	AT2G38310	Polyketide cyclase / dehydrase and lipid transport	PF10604	NA
Eni_053699	not assigned.no ontology	0	-5.76062	0	-5.43983	0		0	0	-5.20239	0	Shared	AT3G05270	#N/A	#N/A	0
Eni_039206	not assigned.no ontology	0	0	0	-5.34155	-5.04476		0	0	-6.12106	0	Shared	AT2G36290	Alpha/beta hydrolase family	PF12697	NA
Eni_041989	not assigned.no ontology	0	-3.916	-3.30623	-5.30864	-4.28207		0	0	-3.70696	-3.85309	Shared	AT5G62740	SPFH domain / Band 7 family	PF01145	NA
Eni_030927	not assigned.no ontology	0	-5.08593	-5.00466	-5.30605	-4.81118		0	0	-5.64743	-5.29359	Shared	AT1G54780	#N/A	#N/A	0
Eni_040005	not assigned.no ontology	0	0	0	-5.30358	0		0	0	0	0	NST exclusive	AT1G61900	#N/A	#N/A	0
Eni_100003	not assigned.no ontology	0	0	-4.55544	-5.2517	0		0	0	0	-5.17189	Shared	AT2G41250	DREG-2: HAD hydrolase, REG-2-like, family IA	TIGR02252	NA
Eni_045884	not assigned.no ontology	0	0	-4.67614	-5.14765	-5.62412		0	0	-5.60715	-4.38487	Shared	AT1G01225	Lecithin retinol acyltransferase	PF04970	NA
Eni_117298	not assigned.no ontology	0	-5.92163	-5.30215	-5.0782	-6.51567		0	0	-5.85542	-5.94627	Shared	AT4G39470	#N/A	#N/A	NA
Eni_100243	not assigned.no ontology	0	-5.97512	-5.70673	-5.03876	-6.19751		0	0	-6.67581	-5.722	Shared	AT2G38310	#N/A	#N/A	0
Eni_107689	not assigned.no ontology	0	-3.94665	-4.581	-5.01773	-3.84242		0	0	0	0	NST exclusive	AT1G14870	PLAC8 family	PF04749	NA
Eni_009610	not assigned.no ontology	0	-5.71419	-5.61712	-4.90364	0		0	0	-6.33014	-5.14536	Shared	AT5G45500	#N/A	#N/A	0
Eni_094415	not assigned.no ontology	-5.09247	-5.94349	-4.77495	-4.81429	-5.82761		0	-5.79675	-6.99328	-5.94939	Shared	AT2G38310	Polyketide cyclase / dehydrase and lipid transport	PF10604	NA
Eni_087564	not assigned.no ontology	0	0	0	-4.79447	0		0	0	0	0	NST exclusive	AT1G61900	#N/A	#N/A	0
Eni_072343	not assigned.no ontology	0	0	0	-4.79071	-5.65815		0	0	0	0	NST exclusive	AT5G45500	#N/A	#N/A	0
Eni_026215	not assigned.no ontology	0	0	0	-4.77472	-5.1954		0	0	-4.12331	-4.63885	Shared	AT3G49200	Protein of unknown function (DUF1298)	PF06974	GO:0004144
Eni_002908	not assigned.no ontology	0	-4.97648	-5.09846	-4.68632	-4.45491		0	0	-8.0106	-6.29155	Shared	AT1G25570	Carbohydrate-binding protein of the ER	PF12819	NA
Eni_062816	not assigned.no ontology	0	-6.77412	-5.42498	-4.64782	-6.31488		0	0	-6.39763	-5.29248	Shared	AT4G39470	#N/A	#N/A	NA
Eni_052831	not assigned.no ontology	0	0	0	-4.61813	-5.97112		0	0	0	0	NST exclusive	AT3G49200	#N/A	#N/A	0
Eni_071878	not assigned.no ontology	0	0	-4.21019	-4.55228	-4.12958		0	0	-4.47021	-4.51088	Shared	AT5G62740	SPFH domain / Band 7 family	PF01145	NA
Eni_039191	not assigned.no ontology	-5.99383	-5.66036	-5.09083	-4.528	-4.72297		0	-6.70335	-5.35679	-5.51584	Shared	AT3G52920	Transcriptional activator	PF04949	NA
Eni_018799	not assigned.no ontology	-5.0304	0	0	-4.39145	0		0	0	0	0	NST exclusive	AT2G38740	Haloacid dehalogenase-like hydrolase	PF13419	NA
Eni_057400	not assigned.no ontology	0	-4.73431	-4.11995	-4.35729	-4.22417		0	0	-5.37985	-4.26815	Shared	AT1G54780	#N/A	#N/A	0
Eni_054844	not assigned.no ontology	0	-4.31827	-4.87144	-4.3496	-3.79394		0	0	0	-4.66848	Shared	AT3G62160	#N/A	#N/A	0
Eni_060461	not assigned.no ontology	0	-5.35362	0	-4.34864	-4.14933		0	0	-7.04575	-5.33086	Shared	AT5G06570	alpha/beta hydrolase fold	PF07859	GO:0008152,GO:0016787
Eni_022049	not assigned.no ontology	0	0	0	-4.28301	0		0	0	0	0	NST exclusive	AT1G28340	Carbohydrate-binding protein of the ER	PF12819	NA
Eni_022456	not assigned.no ontology	0	0	0	-4.27522	-3.79314		0	0	0	0	NST exclusive	AT1G28340	#N/A	#N/A	0
Eni_057544	not assigned.no ontology	0	-4.30886	0	-4.23975	0		0	0	-3.84468	0	Shared	AT3G48420	#N/A	#N/A	0
Eni_036835	not assigned.no ontology	0	-4.57779	-4.57921	-4.22979	-4.04312		0	0	-4.08155	-3.64131	Shared	AT3G62160	Transferase family	PF02458	GO:0016747
Eni_091911	not assigned.no ontology	0	-4.74587	-4.50239	-4.22924	-5.24938		0	0	-6.17994	-4.42269	Shared	AT4G24930	#N/A	#N/A	0
Eni_111663	not assigned.no ontology	0	0	0	-4.18009	-4.5779		0	0	0	0	NST exclusive	AT5G19930	#N/A	#N/A	0
Eni_075290	not assigned.no ontology	0	-3.20117	-3.15202	-4.15779	-4.52455		0	0	-3.32421	-3.48266	Shared	AT4G12830	#N/A	#N/A	0
Eni_022140	not assigned.no ontology	0	0	-3.86326	-4.09721	-4.30678		0	0	-4.09911	-3.7744	Shared	AT5G64440	Amidase	PF01425	GO:0016884
Eni_061217	not assigned.no ontology	0	-4.69934	-4.20517	-4.09015	-4.04311		0	0	-5.01651	-4.42602	Shared	AT5G62740	SPFH domain / Band 7 family	PF01145	NA
Eni_066834	not assigned.no ontology	0	0	-3.34769	-4.08836	-4.59496		0	0	0	0	NST exclusive	AT1G79790	Haloacid dehalogenase-like hydrolase	PF13419	NA
Eni_067825	not assigned.no ontology	0	0	0	-4.06449	-4.08521		0	0	0	-4.18933	Shared	AT3G51730	#N/A	#N/A	0
Eni_092720	not assigned.no ontology	0	0	-3.60487	-4.04187	-3.9728		0	0	-3.63807	-3.42933	Shared	AT5G64440	Amidase	PF01425	GO:0016884
Eni_085193	not assigned.no ontology	0	0	-4.40035	-3.95516	-4.28013		0	0	0	0	NST exclusive	AT5G19930	#N/A	#N/A	0
Eni_012948	not assigned.no ontology	0	-3.7366	-3.61107	-3.886	0		0	0	-3.84276	0	Shared	AT3G05270	#N/A	#N/A	0
Eni_027581	not assigned.no ontology	0	0	-3.10314	-3.79069	-3.53838		0	0	0	0	NST exclusive	AT3G51730	Saposin-like type B, region 1	PF05184	GO:0006629
Eni_093092	not assigned.no ontology	0	0	0	-3.6566	-4.46461		0	0	-3.88224	0	Shared	AT1G47580	#N/A	#N/A	0
Eni_088882	not assigned.no ontology	0	0	-2.78985	-3.55731	-3.3151		0	0	0	0	NST exclusive	AT3G43740	Leucine rich repeat N-terminal domain	PF08263	NA
Eni_032331	not assigned.no ontology	0	0	-3.2811	-3.51855	-3.113		0	0	0	-3.05333	Shared	AT4G14305	Mpv17 / PMP22 family	PF04117	GO:0016021
Eni_111974	not assigned.no ontology	0	0	-3.634	-3.44154	-3.43312		0	0	0	0	NST exclusive	AT1G56500	Haloacid dehalogenase-like hydrolase	PF13419	NA
Eni_040835	not assigned.no ontology	0	0	0	-3.4122	-3.80345		0	0	0	0	NST exclusive	AT2G44920	Pentapeptide repeats (8 copies)	PF00805	NA
Eni_021536	not assigned.no ontology	0	0	-3.496	-3.40762	0		0	0	0	0	NST exclusive	AT2G40110	Yippee zinc-binding/DNA-binding /Mis18, centromere assembly	PF03226	NA
Eni_008256	not assigned.no ontology	0	0	-3.48637	-3.32776	-3.39307		0	0	-2.75646	-3.39444	Shared	AT4G22990	Major Facilitator Superfamily	PF07690	GO:0016021,GO:0055085
Eni_053157	not assigned.no ontology	0	0	0	-3.31086	0		0	0	0	0	NST exclusive	AT2G40110	Yippee zinc-binding/DNA-binding /Mis18, centromere assembly	PF03226	NA
Eni_030925	not assigned.no ontology	0	0	-3.96613	-3.23281	-3.54366		0	0	0	0	NST exclusive	AT2G48080	#N/A	#N/A	0
Eni_001491	not assigned.no ontology	0	0	0	-3.23155	-3.13675		0	0	-3.70047	-3.31304	Shared	AT4G22990	Major Facilitator Superfamily	PF07690	GO:0016021,GO:0055085
Eni_028163	not assigned.no ontology	0	0	0	-3.16004	0		0	0	0	0	NST exclusive	AT3G51730	#N/A	#N/A	GO:0006629
Eni_042911	not assigned.no ontology	0	0	0	-3.0054	-2.85117		0	0	-3.01859	-2.79648	Shared	AT5G52030	TraB family	PF01963	NA
Eni_006510	not assigned.no ontology	0	0	0	-2.79503	0		0	0	0	0	NST exclusive	AT2G38710	#N/A	#N/A	0
Eni_066968	not assigned.no ontology	-3.14048	-2.78772	0	-2.71451	-2.81122		0	-3.65721	-2.67395	0	Shared	AT1G52870	Mpv17 / PMP22 family	PF04117	GO:0016021
[truncated: 6,188 more rows]

## Sheet: Table S2 -Protein synthesis
Table S2. Protein synthesis-related transcriptome changes in Eragrostis nindensis during desiccation and rehydration. DEGs associated with protein synthesis in NST and ST across a desiccation–rehydration cycle. The colour scale indicates log₂ fold change (FDR < 0.05). Arabidopsis thaliana homologues (AT) are included. Functional annotations were assigned using Mercator v4.0 (Schwacke et al., 2019…
	NST						ST
Gene ID	0.6	0.4	0.25	AD	12h	.	1	0.6	0.25	AD	Mercator	AT homologue	NST only	12h only
Eni_062202	0	0	0	3.56722	0		0	0	0	0	elongation	AT1G07910	NST only
Eni_081166	0	0	0	-3.694	0		0	0	0	0	elongation	AT4G11120	NST only
Eni_078815	0	0	0	-8.19109	0		0	0	0	0	elongation	AT4G11120	NST only
Eni_055537	3.68244	3.53381	4.98646	5.73635	5.4662		0	3.0436	4.29223	4.49715	initiation	AT1G54290	Shared
Eni_073076	4.09637	3.57689	4.93716	4.89873	4.45696		0	0	4.51214	4.77215	initiation	AT4G27130	Shared
Eni_003705	3.49696	4.24594	4.19863	4.44382	3.97329		0	0	3.9924	4.43124	initiation	AT4G27130	Shared
Eni_064395	0	4.02341	5.16285	5.08197	4.8956		0	0	4.46837	4.6671	initiation	AT1G71350	Shared
Eni_034647	0	0	3.79363	3.99697	4.24605		0	0	2.90534	3.08867	initiation	AT3G11400	Shared
Eni_095545	0	0	3.22356	2.88519	3.17456		0	0	3.10749	2.8651	initiation	AT1G71350	Shared
Eni_110630	0	0	4.278	4.42208	0		0	0	0	0	initiation	AT5G38640	NST only
Eni_090721	0	0	0	3.21563	3.3816		0	0	0	0	initiation	AT3G11400	NST only
Eni_116470	0	0	3.03692	0	3.0275		0	0	0	0	initiation	AT1G76820	NST only
Eni_069632	0	0	0	0	3.05635		0	0	0	0	initiation	AT2G05830	NST only	12h only
Eni_051119	0	0	0	0	2.87012		0	0	0	0	initiation	AT1G04170	NST only	12h only
Eni_029958	0	0	0	0	2.78877		0	0	0	0	initiation	AT2G05830	NST only	12h only
Eni_086386	0	0	0	0	2.71303		0	0	0	0	initiation	AT3G56150	NST only	12h only
Eni_041638	0	0	0	2.52653	0		0	0	2.37259	0	initiation	AT1G36730	Shared
Eni_107774	0	0	0	2.3135	0		0	0	0	0	initiation	AT3G56150	NST only
Eni_072564	0	0	0	0	0		0	0	0	2.84426	initiation	AT1G76720	Shared
Eni_013540	0	0	0	-5.98801	0		0	0	0	0	initiation	AT2G40780	NST only
Eni_073955	0	0	0	-4.14239	-3.973		0	0	0	-3.79279	initiation	AT1G48410	Shared
Eni_063532	-3.12157	-4.77042	-5.73692	-6.54679	-6.92864		0	-3.2153	-5.45085	-6.22843	initiation	AT1G48410	Shared
Eni_078417	4.04299	5.51854	5.83796	6.18111	5.61375		0	5.00242	5.78945	5.97984	release	AT3G26618	Shared
Eni_028587	3.63762	5.43984	5.62824	5.69748	5.9219		0	4.8397	5.51314	5.87199	release	AT3G26618	Shared
Eni_062974	3.46595	5.18024	5.01304	5.52592	6.09355		0	4.30803	5.52983	5.53014	release	AT3G26618	Shared
Eni_075348	0	0	0	2.63848	3.07989		0	0	0	0	ribosomal protein 40S subunit.S14	AT3G52580	NST only
Eni_116442	0	8.04223	0	0	8.29327		0	0	0	0	ribosomal protein 40S subunit.S21	AT5G27700	NST only
Eni_096330	0	0	0	2.51396	0		0	0	0	0	ribosomal protein 40S subunit.S25	AT2G21580	NST only
Eni_082639	0	5.2681	6.96417	6.43662	6.98392		0	0	6.14473	7.07351	ribosomal protein 40S subunit.S27	AT1G23410	Shared
Eni_005285	0	0	0	0	0		0	11.4121	0	0	ribosomal protein 40S subunit.S27	AT1G23410	Shared
Eni_052420	0	0	0	2.3817	0		0	0	0	0	ribosomal protein 40S subunit.S3A	AT4G34670	NST only
Eni_008241	0	0	0	2.40203	0		0	0	0	0	ribosomal protein 40S subunit.S7	AT3G02560	NST only
Eni_026487	0	0	0	0	0		0	0	0	-3.83354	ribosomal protein 40S subunit.S9	AT5G39850	Shared
Eni_034364	0	0	-3.85282	0	0		0	0	-3.84387	-4.1411	ribosomal protein 40S subunit.S9	AT5G39850	Shared
Eni_063765	8.49385	9.81611	9.55827	9.22405	11.7826		0	8.91143	10.2878	8.6608	ribosomal protein 60S subunit.L10	AT1G26910	Shared
Eni_078487	0	0	0	2.62651	0		0	0	0	0	ribosomal protein 60S subunit.L12	AT2G37190	NST only
Eni_048460	0	0	0	6.17884	6.86921		0	0	0	0	ribosomal protein 60S subunit.L13	AT3G49010	NST only
Eni_021353	0	0	0	2.38258	0		0	0	0	0	ribosomal protein 60S subunit.L13A	AT5G48760	NST only
Eni_089781	0	0	0	2.5031	0		0	0	0	0	ribosomal protein 60S subunit.L18	AT5G27850	NST only
Eni_047742	0	2.54514	3.06662	3.38168	3.48302		0	0	2.52459	3.28082	ribosomal protein 60S subunit.L18A	AT2G34480	Shared
Eni_099195	0	0	0	3.82636	3.96989		0	0	0	0	ribosomal protein 60S subunit.L34	AT3G01170	NST only
Eni_048113	0	0	0	-3.05902	0		0	0	0	0	ribosomal protein 60S subunit.L34	AT5G39785	NST only
Eni_034485	0	0	-12.3079	0	0		0	0	0	0	ribosomal protein 60S subunit.L35A	AT1G74270	NST only
Eni_070430	0	0	0	-2.53674	0		0	0	0	0	ribosomal protein chloroplast.30S subunit.S5	AT2G33800	NST only
Eni_068304	0	0	0	-2.21083	0		0	0	0	0	ribosomal protein chloroplast.50S subunit.L15	AT3G25920	NST only
Eni_005352	0	0	0	0	-3.07475		0	0	0	0	ribosomal protein chloroplast.50S subunit.L18	AT1G48350	NST only	12h only
Eni_022929	0	0	0	0	-2.99666		0	0	0	0	ribosomal protein chloroplast.50S subunit.L21	AT1G35680	NST only	12h only
Eni_074969	0	-2.78234	-3.7371	-3.72498	-4.0679		0	0	-2.7894	-3.16681	ribosomal protein chloroplast.50S subunit.L28	AT2G33450	Shared
Eni_096696	0	-2.69044	-3.61491	-4.02311	-4.12006		0	0	0	-3.16533	ribosomal protein chloroplast.50S subunit.L28	AT2G33450	Shared
Eni_092023	0	0	0	0	-2.3258		0	0	-2.29322	-2.24828	ribosomal protein chloroplast.50S subunit.L3	AT2G43030	Shared
Eni_060296	0	0	3.83893	3.73571	4.05573		0	0	0	3.57842	ribosomal protein chloroplast.50S subunit.L34	AT3G06180	Shared
Eni_058077	0	0	0	0	0		0	0	0	-9.03652	ribosomal protein chloroplast.50S subunit.L4	AT1G07320	Shared
Eni_107911	0	0	0	-2.70496	-2.58502		0	0	0	0	ribosomal protein chloroplast.50S subunit.L6	AT1G05190	NST only
Eni_040745	0	0	0	0	-2.51439		0	0	-2.6099	0	ribosomal protein chloroplast.50S subunit.L9	AT3G44890	Shared
Eni_090880	0	0	0	3.9861	3.71821		0	0	3.93255	3.72889	ribosomal protein mitochondrion.30S subunit.S2	AT3G03600	Shared
Eni_035976	0	0	0	0	0		0	0	0	4.91151	ribosomal protein mitochondrion.30S subunit.S2	AT3G03600	Shared
Eni_088712	0	0	0	4.24551	0		0	0	0	0	ribosomal protein mitochondrion.50S subunit.L2	ATMG00980	NST only
Eni_116575	0	0	0	4.16952	0		0	0	0	0	ribosomal protein mitochondrion.50S subunit.L2	ATMG00980	NST only
Eni_079977	0	0	0	4.14129	0		0	0	0	0	ribosomal protein mitochondrion.50S subunit.L2	ATMG00980	NST only
Eni_116058	0	0	0	3.9363	0		0	0	0	0	ribosomal protein mitochondrion.50S subunit.L2	ATMG00980	NST only
Eni_077820	0	0	0	3.88467	0		0	0	0	0	ribosomal protein mitochondrion.50S subunit.L2	ATMG00980	NST only
Eni_059035	0	0	0	0	8.73533		0	0	0	0	ribosomal protein.unknown organellar.50S subunit.L10A	AT5G22440	NST only	12h only
Eni_066423	0	0	0	-2.88701	-2.72888		0	0	0	0	ribosomal protein.unknown organellar.50S subunit.L18	AT3G20230	NST only
Eni_004994	-3.17198	-5.00368	-4.8672	-4.48344	-4.83329		0	-3.5215	-5.24883	-4.97183	ribosomal protein.unknown organellar.50S subunit.L28	AT4G31460	Shared
Eni_109153	0	0	-9.36197	0	0		0	0	0	0	ribosomal protein.unknown organellar.50S subunit.L4	AT2G20060	NST only
Eni_107813	0	-3.59539	-3.70719	-3.66775	-4.24589		0	0	-4.25881	-4.05942	ribosomal protein.unknown	AT5G13720	Shared
Eni_001018	0	-3.29772	-3.33612	-4.85037	-4.01394		0	0	-3.82407	-4.09083	ribosomal protein.unknown	AT5G13720	Shared
Eni_065073	0	-4.16813	-4.27445	-4.02593	-4.45778		0	0	-4.51325	-4.70623	ribosomal protein.unknown	AT5G13720	Shared
Eni_061675	0	0	0	2.6815	0		0	0	0	0	ribosomal RNA	AT2G37990	NST only
Eni_114114	0	2.29083	0	2.43009	0		0	0	0	0	ribosome biogenesis	AT1G52980	NST only
Eni_051642	0	0	0	0	2.45175		0	0	0	0	ribosome biogenesis	AT1G42440	NST only	12h only
Eni_017332	0	0	0	0	2.24448		0	0	0	0	ribosome biogenesis	AT3G22980	NST only	12h only
Eni_059837	0	0	0	0	-4.07035		0	0	0	0	ribosome biogenesis	AT5G38290	NST only	12h only
Eni_051146	0	0	3.04389	2.99687	0		0	0	0	0	ribosome biogenesis.Assembly factors.DExD-box helicases	AT5G05450	NST only
Eni_040198	0	2.5541	0	2.43975	2.6771		0	0	0	0	ribosome biogenesis.Assembly factors.GTPases	AT1G06720	NST only
Eni_037167	2.68608	2.55908	2.5372	2.97704	3.06166		0	0	0	0	ribosome biogenesis.BRIX	AT3G15460	NST only
Eni_005734	0	2.70428	3.27855	3.26483	3.13996		0	0	3.18421	3.35687	ribosome biogenesis.export from nucleus	AT5G60790	Shared
Eni_073820	0	2.83639	3.13748	3.2259	3.13147		0	0	2.96295	3.19349	ribosome biogenesis.export from nucleus	AT5G60790	Shared
Eni_062538	0	2.37854	3.02552	3.2531	3.18138		0	0	2.84318	2.40721	ribosome biogenesis.export from nucleus	AT1G43860	Shared
Eni_035881	0	2.30586	3.20179	2.91623	2.69407		0	0	2.56585	2.61443	ribosome biogenesis.export from nucleus	AT1G08410	Shared
Eni_107793	0	2.23658	2.45614	2.8017	2.90328		0	0	0	2.24814	ribosome biogenesis.export from nucleus	AT1G08410	Shared
Eni_023161	0	0	4.09932	0	0		0	0	0	0	ribosome biogenesis.export from nucleus	AT3G51270	NST only
Eni_041286	0	0	2.95905	0	3.02906		0	0	0	0	Pre-rRNA processing and modifications.DExD-box helicases	AT3G09720	NST only
Eni_020865	0	2.37391	2.683	2.6166	2.48361		0	0	0	0	Pre-rRNA processing and modifications.methylotransferases	AT4G25730	NST only
Eni_051682	0	0	-9.43718	0	0		0	0	0	0	Pre-rRNA processing and modifications.methylotransferases	AT5G40530	NST only
Eni_030659	0	6.70637	0	0	0		0	0	6.93241	7.41631	Pre-rRNA processing and modifications.misc	AT3G55620	Shared
Eni_109548	0	0	0	2.4895	2.9511		0	0	0	0	Pre-rRNA processing and modifications.misc	AT2G47420	NST only
Eni_072705	0	0	0	4.07068	4.73539		0	0	3.75039	0	Pre-rRNA processing and modifications.WD-repeat proteins	AT5G14050	Shared
Eni_081488	0	0	0	3.95469	4.26323		0	0	3.74735	0	Pre-rRNA processing and modifications.WD-repeat proteins	AT5G14050	Shared

## Sheet: Table S3 - Protein degradation
Table S3. Protein degradation-related transcriptome changes in Eragrostis nindensis during drying and rehydration. DEGs associated with protein degradation in NST and ST across a drying–rehydration cycle (RWCt, %; rehydration = 12 h). The colour scale indicates log₂ fold change (FDR < 0.05). Arabidopsis thaliana homologues (AT) are included. Functional annotations were assigned using Mercator v4.…
Gene ID	Mercator category	0.6	0.4	0.25	AD	12h	.	1	0.6	0.25	AD	DEGs	AT homologue	Swissprot	PFAM	GO terms
Eni_117758	protein.degradation	0	9.01323	0	9.30946	0		0	8.66727	9.70859	9.68233	Shared	AT1G14570	#N/A	#N/A	0
Eni_056439	protein.degradation	6.10963	5.00593	3.88265	3.48535	3.91122		0	5.79484	4.05189	3.94527	Shared	AT4G38100	#N/A	#N/A	0
Eni_093081	protein.degradation	5.02927	4.97815	3.558	3.55631	3.9332		0	4.77871	4.47674	4.03955	Shared	AT4G38100	CAAD domains of cyanobacterial aminoacyl-tRNA synthetase	PF14159	NA
Eni_069616	protein.degradation	0	3.59799	3.21806	3.72625	3.58211		0	0	3.46762	3.32523	Shared	AT4G17510	Ubiquitin carboxyl-terminal hydrolase, family 1	PF01088	GO:0004843,GO:0005622,GO:0006511
Eni_083782	protein.degradation	2.85094	2.75134	2.69311	0	2.45845		0	3.43878	3.0678	2.95998	Shared	AT5G09640	Serine carboxypeptidase	PF00450	GO:0004185,GO:0006508
Eni_099706	protein.degradation	0	0	10.0143	0	0		0	0	9.96565	0	Shared	AT4G33090	Peptidase family M1	PF01433	GO:0008237,GO:0008270
Eni_061804	protein.degradation	0	3.78222	2.70153	3.20072	2.91275		0	0	3.5523	3.49488	Shared	AT5G09640	Serine carboxypeptidase	PF00450	GO:0004185,GO:0006508
Eni_060346	protein.degradation	0	2.69957	3.32089	3.17928	3.00134		0	0	2.82583	3.07837	Shared	AT2G06510	rpa1: replication factor-a protein 1 (rpa1)	TIGR00617	GO:0003677,GO:0005634,GO:0006260,GO:0006281,GO:0006310
Eni_052630	protein.degradation	0	3.29941	2.4498	2.41935	2.85187		0	0	2.85469	2.67548	Shared	AT4G33090	Peptidase family M1	PF01433	GO:0008237,GO:0008270
Eni_000714	protein.degradation	0	3.88827	0	2.95871	2.4994		0	0	3.64011	3.29813	Shared	AT5G09640	Serine carboxypeptidase	PF00450	GO:0004185,GO:0006508
Eni_077516	protein.degradation	0	0	7.53934	0	0		0	0	7.2371	0	Shared	AT5G51740	Peptidase family M48	PF01435	GO:0004222,GO:0006508,GO:0016020
Eni_109422	protein.degradation	0	0	2.65282	2.7592	2.52749		0	0	2.61828	2.59545	Shared	AT1G19740	#N/A	#N/A	0
Eni_098553	protein.degradation	0	0	0	3.02311	3.07951		0	0	0	0	NST exclusive	AT4G04210	SEP domain	PF08059	NA
Eni_073650	protein.degradation	0	0	2.62021	2.56054	0		0	0	0	0	NST exclusive	AT2G25740	ATP-dependent protease La (LON) domain	PF02190	GO:0004176,GO:0006508
Eni_112018	protein.degradation	0	0	3.31896	0	0		0	0	0	0	NST exclusive	AT3G57680	#N/A	#N/A	GO:0006508,GO:0008236
Eni_014922	protein.degradation	0	0	0	2.50141	0		0	0	0	0	NST exclusive	AT4G33090	#N/A	#N/A	0
Eni_053123	protein.degradation	0	0	0	0	-2.72015		0	0	0	0	NST exclusive	AT4G14570	Prolyl oligopeptidase family	PF00326	GO:0006508,GO:0008236
Eni_061803	protein.degradation	0	0	0	-3.3311	0		0	0	0	0	NST exclusive	AT3G10450	Serine carboxypeptidase	PF00450	GO:0004185,GO:0006508
Eni_059024	protein.degradation	0	-3.79521	0	0	0		0	0	0	0	NST exclusive	AT1G02170	Caspase domain	PF00656	GO:0004197,GO:0006508
Eni_107070	protein.degradation	0	0	0	0	0		0	0	0	-4.06885	ST exclusive	AT1G14270	#N/A	#N/A	0
Eni_033962	protein.degradation	0	0	0	0	-5.24363		0	0	0	0	NST exclusive	AT5G19740	Transferrin receptor-like dimerisation domain	PF04253	NA
Eni_084379	protein.degradation	0	0	-5.78659	0	0		0	0	0	0	NST exclusive	AT3G10410	Serine carboxypeptidase	PF00450	GO:0004185,GO:0006508
Eni_099168	protein.degradation	0	0	0	0	-6.35142		0	0	0	0	NST exclusive	AT3G10410	Serine carboxypeptidase	PF00450	GO:0004185,GO:0006508
Eni_108848	protein.degradation	0	0	-7.80943	0	0		0	0	0	0	NST exclusive	AT1G76140	Prolyl oligopeptidase, N-terminal beta-propeller domain	PF02897	GO:0004252,GO:0070008
Eni_104296	protein.degradation	0	0	0	-3.83512	-4.17721		0	0	0	0	NST exclusive	AT4G14570	Prolyl oligopeptidase family	PF00326	GO:0006508,GO:0008236
Eni_003870	protein.degradation	0	0	0	-8.53386	0		0	0	0	0	NST exclusive	AT4G25110	Caspase domain	PF00656	GO:0004197,GO:0006508
Eni_028301	protein.degradation	0	0	0	0	-8.65922		0	0	0	0	NST exclusive	AT1G69020	Prolyl oligopeptidase family	PF00326	GO:0006508,GO:0008236
Eni_022731	protein.degradation	0	0	-2.95284	-3.10318	-3.09853		0	0	0	0	NST exclusive	AT1G33540	Serine carboxypeptidase	PF00450	GO:0004185,GO:0006508
Eni_088642	protein.degradation	0	0	-3.49342	-2.84259	-3.03899		0	0	0	0	NST exclusive	AT1G33540	#N/A	#N/A	0
Eni_085018	protein.degradation	0	0	-10.2942	0	0		0	0	0	0	NST exclusive	AT2G24200	Cytosol aminopeptidase family, catalytic domain	PF00883	GO:0004177,GO:0005622,GO:0006508
Eni_048117	protein.degradation	0	0	0	-2.60573	-3.27459		0	0	-2.69495	-2.64012	Shared	AT1G14270	CAAX protease self-immunity	PF02517	GO:0016020
Eni_049637	protein.degradation	0	0	-2.78842	-2.94666	-3.42235		0	0	0	-3.04317	Shared	AT1G35340	#N/A	#N/A	0
Eni_067130	protein.degradation	0	0	-10.4507	0	-10.5143		0	0	0	0	NST exclusive	AT4G33490	Xylanase inhibitor N-terminal	PF14543	NA
Eni_106913	protein.degradation	0	-3.34023	-3.98001	-3.93693	-4.23489		0	0	-2.98227	-3.25831	Shared	AT1G78660	Peptidase C26	PF07722	GO:0006541,GO:0016787
Eni_043747	protein.degradation	-4.71365	-3.07012	-4.52185	-4.05386	-3.51216		0	0	-3.2487	0	Shared	AT1G33540	Serine carboxypeptidase	PF00450	GO:0004185,GO:0006508
Eni_038476	protein.degradation	0	-4.03651	-3.89292	-3.73804	-5.15005		0	0	-4.89346	-4.25682	Shared	AT5G19740	#N/A	#N/A	0
Eni_053081	protein.degradation	0	0	0	-6.76207	-5.61893		0	0	-7.17985	-6.6651	Shared	AT1G33540	Serine carboxypeptidase	PF00450	GO:0004185,GO:0006508
Eni_028954	protein.degradation	0	0	0	0	-13.3125		0	0	-13.3018	0	Shared	AT3G05350	#N/A	#N/A	0
Eni_029976	protein.degradation	0	-4.9484	-4.85708	-6.50201	0		0	0	-6.74037	-5.22032	Shared	AT2G27920	Serine carboxypeptidase	PF00450	GO:0004185,GO:0006508
Eni_003847	protein.degradation	0	-5.19925	-5.01949	-5.97752	-3.98552		0	0	-6.02339	-5.44408	Shared	AT2G27920	Serine carboxypeptidase	PF00450	GO:0004185,GO:0006508
Eni_055670	protein.degradation	-5.49134	-5.0441	-5.43609	-6.76727	-6.58314		0	-4.80643	-4.81453	0	Shared	AT3G13510	Domain of unknown function (DUF239)	PF03080	NA
Eni_028929	protein.degradation	0	0	-10.7677	-10.8786	-8.26201		0	0	-10.8206	-10.8552	Shared	AT1G33540	Serine carboxypeptidase	PF00450	GO:0004185,GO:0006508
Eni_061502	protein.degradation	0	-5.72345	-7.00346	-7.49892	-8.1818		0	-5.80784	-9.37107	-9.01258	Shared	AT1G73280	Serine carboxypeptidase	PF00450	GO:0004185,GO:0006508
Eni_056055	protein.degradation	-7.79849	-5.20055	-5.13682	-6.39114	-7.66117		0	-9.38195	-5.62404	-7.21898	Shared	AT1G73280	Serine carboxypeptidase	PF00450	GO:0004185,GO:0006508
Eni_115221	protein.degradation	-10.3325	-11.6255	-11.9445	-10.4075	-15.1068		0	-7.52572	-15.0961	-11.4567	Shared	AT3G13510	Domain of unknown function (DUF239)	PF03080	NA
Eni_024247	protein.degradation	-14.4443	-14.4372	-14.0742	-14.1852	-14.1378		0	-8.81746	-14.1271	-14.1617	Shared	AT3G13510	Domain of unknown function (DUF239)	PF03080	NA
Eni_044274	protein.degradation.AAA type	7.80138	8.5013	8.08082	7.76383	7.87183		0	7.814	8.14736	8.00015	Shared	AT1G64110	ATPase family associated with various cellular activities (AAA)	PF00004	GO:0005524
Eni_013860	protein.degradation.AAA type	6.95376	7.55796	7.94716	7.31548	7.27726		0	7.11371	8.02188	7.37489	Shared	AT1G64110	#N/A	#N/A	0
Eni_047642	protein.degradation.AAA type	6.34432	7.79128	6.80067	8.15388	7.98435		0	6.45298	7.39121	7.5769	Shared	AT1G64110	#N/A	#N/A	0
Eni_082093	protein.degradation.AAA type	0	8.26496	7.2386	9.09812	9.36052		0	0	8.61648	8.0264	Shared	AT3G50940	#N/A	#N/A	0
Eni_090979	protein.degradation.AAA type	3.45818	3.9006	5.06098	5.04221	4.13808		0	3.26542	4.25254	5.0727	Shared	AT5G40010	#N/A	#N/A	0
Eni_008548	protein.degradation.AAA type	3.4793	3.9093	4.97463	4.91861	4.10629		0	3.26878	4.25981	5.06002	Shared	AT3G28600	ATPase family associated with various cellular activities (AAA)	PF00004	GO:0005524
Eni_099721	protein.degradation.AAA type	0	2.98366	0	2.62244	0		0	0	2.67863	2.67549	Shared	AT4G04180	ATPase family associated with various cellular activities (AAA)	PF00004	GO:0005524
Eni_109673	protein.degradation.AAA type	0	0	3.56241	3.48993	0		0	0	0	3.58496	Shared	AT2G46620	#N/A	#N/A	NA
Eni_108785	protein.degradation.AAA type	0	0	3.24982	0	0		0	0	0	3.34263	Shared	AT2G46620	#N/A	#N/A	0
Eni_082091	protein.degradation.AAA type	0	0	0	5.75288	0		0	0	0	0	NST exclusive	AT3G50930	#N/A	#N/A	0
Eni_114185	protein.degradation.AAA type	0	0	0	0	3.19792		0	0	0	0	NST exclusive	AT3G50930	ATPase family associated with various cellular activities (AAA)	PF00004	GO:0005524
Eni_005563	protein.degradation.AAA type	0	0	0	3.00436	0		0	0	0	0	NST exclusive	AT4G04180	ATPase family associated with various cellular activities (AAA)	PF00004	GO:0005524
Eni_098925	protein.degradation.AAA type	-5.37448	0	0	0	0		0	0	0	0	NST exclusive	AT5G40010	#N/A	#N/A	0
Eni_017910	protein.degradation.AAA type	0	0	0	0	-9.5587		0	0	0	0	NST exclusive	AT5G40010	#N/A	#N/A	0
Eni_040563	protein.degradation.AAA type	0	0	0	0	0		0	0	0	-11.3066	ST exclusive	AT3G28600	#N/A	#N/A	GO:0005524
Eni_108099	protein.degradation.AAA type	-10.8022	0	0	0	0		0	-10.7641	0	0	Shared	AT3G28580	Domain associated at C-terminal with AAA	PF14363	NA
Eni_014564	protein.degradation.AAA type	0	-3.82453	-4.15725	-3.84044	-3.63396		0	0	-4.74643	-4.64821	Shared	AT5G40010	Domain associated at C-terminal with AAA	PF14363	NA
Eni_115567	protein.degradation.AAA type	0	-3.98303	-4.1208	-3.79475	-3.61685		0	0	-4.61117	-4.87585	Shared	AT5G40010	Domain associated at C-terminal with AAA	PF14363	NA
Eni_059707	protein.degradation.AAA type	-6.79477	-5.00764	-3.52536	-3.11307	0		0	-5.90989	-5.97028	0	Shared	AT5G40010	#N/A	#N/A	0
Eni_038844	protein.degradation.AAA type	0	-11.6852	-11.3223	-8.09819	-11.3859		0	0	-6.73	0	Shared	AT1G64110	#N/A	#N/A	0
Eni_057691	protein.degradation.AAA type	-7.33466	-9.78311	-10.1595	-8.98003	-8.18569		0	0	-9.68331	-8.57474	Shared	AT1G64110	#N/A	#N/A	0
Eni_074606	protein.degradation.AAA type	-10.3189	-14.3831	-14.0201	-8.74478	-10.4451		0	0	-14.073	-10.2566	Shared	AT1G64110	ATPase family associated with various cellular activities (AAA)	PF00004	GO:0005524
Eni_097923	protein.degradation.AAA type	-12.1456	-12.1384	-11.7756	-11.8865	-11.8391		0	-12.1075	-11.8284	-11.8631	Shared	AT1G64110	#N/A	#N/A	0
Eni_034925	protein.degradation.aspartate protease	6.50131	6.54955	6.36143	6.00909	5.44021		0	7.12472	6.55663	7.11876	Shared	AT3G12700	#N/A	#N/A	0
Eni_087351	protein.degradation.aspartate protease	0	7.48268	8.44088	7.92832	8.42549		0	0	7.71082	7.80242	Shared	AT3G12700	Xylanase inhibitor N-terminal	PF14543	NA
Eni_102370	protein.degradation.aspartate protease	5.96361	4.67562	4.44052	5.20351	4.53342		0	6.38552	4.74942	5.30625	Shared	AT3G12700	Xylanase inhibitor N-terminal	PF14543	NA
Eni_009889	protein.degradation.aspartate protease	4.87956	4.96783	4.82969	5.32293	5.59032		0	4.37095	4.73761	5.52443	Shared	AT1G03220	Xylanase inhibitor C-terminal	PF14541	NA
Eni_033147	protein.degradation.aspartate protease	0	5.16622	6.35478	5.98077	6.45272		0	0	5.63784	6.13579	Shared	AT3G12700	Xylanase inhibitor N-terminal	PF14543	NA
Eni_114931	protein.degradation.aspartate protease	0	3.70162	3.70207	3.84049	4.67435		0	3.70721	3.97515	4.17364	Shared	AT1G03220	Xylanase inhibitor C-terminal	PF14541	NA
Eni_025003	protein.degradation.aspartate protease	0	0	0	3.12461	3.99682		0	0	3.21797	3.25657	Shared	AT1G03230	#N/A	#N/A	0
Eni_005629	protein.degradation.aspartate protease	0	0	0	-5.08744	0		0	0	0	0	NST exclusive	AT5G10080	Xylanase inhibitor N-terminal	PF14543	NA
Eni_050142	protein.degradation.aspartate protease	0	-6.35674	0	0	0		0	0	0	0	NST exclusive	AT2G03200	Xylanase inhibitor N-terminal	PF14543	NA
Eni_061534	protein.degradation.aspartate protease	0	0	0	-7.40455	0		0	0	0	0	NST exclusive	AT4G35880	#N/A	#N/A	0
Eni_014652	protein.degradation.aspartate protease	0	0	0	0	-7.90366		0	0	0	0	NST exclusive	AT2G03200	#N/A	#N/A	0
Eni_052245	protein.degradation.aspartate protease	0	0	-4.09707	-6.18417	-5.13281		0	0	0	0	NST exclusive	AT4G35880	Xylanase inhibitor N-terminal	PF14543	NA
Eni_014998	protein.degradation.aspartate protease	0	-8.12023	-7.75874	0	0		0	0	-7.8114	0	Shared	AT2G03200	Xylanase inhibitor N-terminal	PF14543	NA
Eni_021315	protein.degradation.aspartate protease	0	-6.48627	-5.91117	-5.14154	-5.22455		0	0	-5.1686	0	Shared	AT2G03200	Xylanase inhibitor N-terminal	PF14543	NA
Eni_038917	protein.degradation.aspartate protease	0	-6.14805	-7.82813	0	-7.89145		0	0	-7.8808	0	Shared	AT2G03200	#N/A	#N/A	0
Eni_106330	protein.degradation.aspartate protease	0	-8.03205	-7.67064	0	-7.73393		0	0	-7.72329	-7.75777	Shared	AT2G03200	#N/A	#N/A	0
Eni_002910	protein.degradation.aspartate protease	0	-9.39436	-9.032	-9.14276	-9.09547		0	0	-9.0848	0	Shared	AT1G25510	Xylanase inhibitor C-terminal	PF14541	NA
Eni_003731	protein.degradation.aspartate protease	0	-11.6035	-11.2407	-11.3516	-11.3042		0	0	-11.2935	-11.3282	Shared	AT2G03200	Xylanase inhibitor C-terminal	PF14541	NA
Eni_061098	protein.degradation.aspartate protease	0	-10.3654	-10.0027	-10.1136	-10.0662		0	-10.3344	-10.0556	-10.0902	Shared	AT2G03200	#N/A	#N/A	0
Eni_003730	protein.degradation.aspartate protease	0	-11.2349	-10.8721	-7.21002	-10.9356		0	-11.2039	-10.9249	-10.9596	Shared	AT2G03200	Xylanase inhibitor C-terminal	PF14541	NA
Eni_057409	protein.degradation.aspartate protease	-11.1001	-11.093	-10.7302	-10.8411	-8.3772		0	-9.37864	-10.7831	-10.8177	Shared	AT1G03220	#N/A	#N/A	0
Eni_093968	protein.degradation.aspartate protease	-12.3598	-12.3527	-11.9898	-7.31519	-12.0534		0	-12.3217	-12.0427	-12.0773	Shared	AT2G03200	Xylanase inhibitor N-terminal	PF14543	NA
Eni_052789	protein.degradation.autophagy	0	0	2.25545	2.27691	2.35384		0	0	2.23665	2.38127	Shared	AT2G31260	#N/A	#N/A	0
Eni_053620	protein.degradation.autophagy	0	0	0	0	0		0	0	0	3.06044	ST exclusive	AT5G45900	ThiF family	PF00899	GO:0003824
Eni_031490	protein.degradation.autophagy	0	0	0	0	2.67869		0	0	0	0	NST exclusive	AT2G44140	Peptidase family C54	PF03416	NA
Eni_026757	protein.degradation.cysteine protease	5.87173	6.9011	6.46971	6.66957	7.23493		0	5.58932	6.51591	6.83563	Shared	AT1G62710	Peptidase C13 family	PF01650	GO:0004197,GO:0006508
Eni_049062	protein.degradation.cysteine protease	3.69495	4.01407	4.05269	4.22405	3.57116		0	4.18418	4.72814	4.35004	Shared	AT3G12490	#N/A	#N/A	0
Eni_092268	protein.degradation.cysteine protease	0	7.21838	6.85695	8.18035	7.36562		0	0	0	0	NST exclusive	AT1G62710	Peptidase C13 family	PF01650	GO:0004197,GO:0006508
Eni_077902	protein.degradation.cysteine protease	0	0	4.9742	4.25941	4.75166		0	0	0	0	NST exclusive	AT1G47128	Papain family cysteine protease	PF00112	GO:0006508,GO:0008234
Eni_065184	protein.degradation.cysteine protease	0	0	0	2.70278	2.61477		0	0	2.58409	2.63461	Shared	AT3G12490	Cystatin domain	PF00031	GO:0004869
Eni_015749	protein.degradation.cysteine protease	0	0	0	0	2.54516		0	0	0	0	NST exclusive	AT3G12490	Cystatin domain	PF00031	GO:0004869
Eni_075844	protein.degradation.cysteine protease	0	0	-4.04724	0	0		0	0	0	0	NST exclusive	AT1G06260	Papain family cysteine protease	PF00112	GO:0006508,GO:0008234
Eni_034076	protein.degradation.cysteine protease	0	0	-4.2584	-4.05172	-3.91534		0	0	0	0	NST exclusive	AT5G45890	Papain family cysteine protease	PF00112	GO:0006508,GO:0008234
Eni_063432	protein.degradation.cysteine protease	0	-11.7687	-11.4058	-11.5167	-11.4694		0	0	-7.0894	-6.77283	Shared	AT5G45890	Papain family cysteine protease	PF00112	GO:0006508,GO:0008234
Eni_049411	protein.degradation.cysteine protease	-11.7625	-8.69664	-11.3925	-11.5034	-11.4561		0	0	-11.4454	0	Shared	AT5G45890	#N/A	#N/A	0
Eni_008409	protein.degradation.cysteine protease	-11.8201	-8.75505	-11.4501	-11.561	-11.5136		0	0	-11.503	0	Shared	AT5G45890	#N/A	#N/A	0
Eni_057845	protein.degradation.cysteine protease	-12.5954	-12.5883	-12.2254	0	-12.289		0	0	-8.31082	-12.3129	Shared	AT5G45890	#N/A	#N/A	0
Eni_068842	protein.degradation.cysteine protease	0	-12.3985	-12.0356	-12.1465	-12.0992		0	0	-12.0885	-12.1231	Shared	AT3G49340	Papain family cysteine protease	PF00112	GO:0006508,GO:0008234
Eni_021365	protein.degradation.cysteine protease	-8.23058	-12.0204	-11.6575	-6.22093	-11.7211		0	0	-11.7104	-11.745	Shared	AT5G45890	#N/A	#N/A	0
Eni_021367	protein.degradation.cysteine protease	-6.53194	-9.08693	-11.4875	-11.5985	-11.5511		0	0	-11.5404	-11.5751	Shared	AT5G45890	#N/A	#N/A	0
Eni_057844	protein.degradation.cysteine protease	-7.77855	-13.4002	-8.99753	-8.44983	-13.1008		0	0	-13.0902	-13.1248	Shared	AT5G45890	#N/A	#N/A	0
Eni_057250	protein.degradation.cysteine protease	0	-11.958	-11.5951	-11.706	-11.6587		0	-11.927	-11.648	-11.6826	Shared	AT3G49340	Papain family cysteine protease	PF00112	GO:0006508,GO:0008234
Eni_000585	protein.degradation.metalloprotease	0	8.77132	9.12293	9.33077	9.75289		0	0	8.89156	9.19225	Shared	AT5G15250	FtsH_fam: ATP-dependent metallopeptidase HflB	TIGR01241	GO:0004222,GO:0016020
Eni_051184	protein.degradation.metalloprotease	4.54942	6.62542	7.03241	7.16032	7.56191		0	0	6.85616	7.1341	Shared	AT5G15250	#N/A	#N/A	0
Eni_055231	protein.degradation.metalloprotease	0	0	0	0	0		0	0	0	-4.82685	ST exclusive	AT1G13270	met_pdase_I: methionine aminopeptidase, type I	TIGR00500	GO:0004177,GO:0006508,GO:0008235
Eni_096884	protein.degradation.metalloprotease	0	0	0	-4.93155	0		0	0	0	0	NST exclusive	AT5G58870	#N/A	#N/A	GO:0004222,GO:0005524,GO:0006508
Eni_021959	protein.degradation.serine protease	0	8.58391	8.90178	8.02135	9.15907		0	0	9.73152	8.5384	Shared	AT5G23210	Serine carboxypeptidase	PF00450	GO:0004185,GO:0006508
Eni_021568	protein.degradation.serine protease	0	0	0	0	4.05321		0	0	4.45081	4.55083	Shared	AT1G47710	#N/A	#N/A	0
Eni_018096	protein.degradation.serine protease	0	0	0	0	0		0	0	0	6.43817	ST exclusive	AT1G47710	Serpin (serine protease inhibitor)	PF00079	NA
Eni_011560	protein.degradation.serine protease	0	0	0	0	0		0	2.8029	0	0	ST exclusive	AT5G51070	AAA domain (Cdc48 subfamily)	PF07724	GO:0005524
Eni_063863	protein.degradation.serine protease	0	0	0	0	2.77765		0	0	0	0	NST exclusive	AT1G47710	#N/A	#N/A	0
Eni_018088	protein.degradation.serine protease	0	0	0	0	2.53486		0	0	0	0	NST exclusive	AT1G47710	Serpin (serine protease inhibitor)	PF00079	NA
Eni_084598	protein.degradation.serine protease	0	0	0	0	2.09291		0	0	0	0	NST exclusive	AT5G40200	#N/A	#N/A	0
Eni_057923	protein.degradation.serine protease	0	0	0	0	-6.60626		0	0	0	0	NST exclusive	AT3G17180	Serine carboxypeptidase	PF00450	GO:0004185,GO:0006508
Eni_029159	protein.degradation.serine protease	0	0	-7.57249	0	0		0	0	0	0	NST exclusive	AT5G23210	Serine carboxypeptidase	PF00450	GO:0004185,GO:0006508
Eni_057187	protein.degradation.serine protease	0	0	-8.70527	0	0		0	0	0	0	NST exclusive	AT5G25640	Rhomboid family	PF01694	GO:0004252,GO:0016021
Eni_065276	protein.degradation.serine protease	0	0	-5.3106	0	-4.48315		0	0	0	0	NST exclusive	AT3G07990	#N/A	#N/A	0
Eni_001028	protein.degradation.serine protease	0	0	-3.34828	-3.31987	-3.27537		0	0	0	0	NST exclusive	AT3G63470	Serine carboxypeptidase	PF00450	GO:0004185,GO:0006508
Eni_014224	protein.degradation.serine protease	0	-3.19469	-3.43533	-3.24432	-2.82176		0	0	-3.39219	-3.20743	Shared	AT5G38510	Rhomboid family	PF01694	GO:0004252,GO:0016021
Eni_049046	protein.degradation.serine protease	0	0	-3.98634	-3.60724	-4.36339		0	0	-3.56707	-3.80961	Shared	AT4G12910	#N/A	#N/A	0
Eni_027108	protein.degradation.serine protease	0	0	-4.29118	-3.77429	-4.21886		0	0	-3.54994	-4.37892	Shared	AT3G27925	Trypsin-like peptidase domain	PF13365	NA
Eni_007575	protein.degradation.serine protease	0	-3.24385	-3.4027	-4.00014	-4.19904		0	0	-3.41817	-3.5618	Shared	AT3G27925	Trypsin-like peptidase domain	PF13365	NA
Eni_079656	protein.degradation.serine protease	0	-8.59251	0	-8.34121	-8.29398		0	0	0	0	NST exclusive	AT3G17180	Serine carboxypeptidase	PF00450	GO:0004185,GO:0006508
Eni_110334	protein.degradation.serine protease	0	-4.48	-3.95243	-4.08146	-3.86327		0	0	-4.79244	-4.39394	Shared	AT5G38510	Rhomboid family	PF01694	GO:0004252,GO:0016021
Eni_058311	protein.degradation.serine protease	-4.01019	-4.9564	-5.68075	-5.29386	-5.74637		0	0	-5.45273	-4.03881	Shared	AT5G23210	#N/A	#N/A	0
Eni_034434	protein.degradation.serine protease	-9.27759	-9.27048	-8.90816	-9.01891	-8.97163		0	-9.23955	-8.96096	-8.99554	Shared	AT3G17180	#N/A	#N/A	0
Eni_110897	protein.degradation.subtilases	9.34687	0	0	0	0		0	9.53484	0	0	Shared	AT3G14067	Subtilase family	PF00082	GO:0004252,GO:0006508
Eni_003967	protein.degradation.subtilases	0	0	0	0	0		0	0	0	-4.38424	ST exclusive	AT2G04160	#N/A	#N/A	0
Eni_100123	protein.degradation.subtilases	0	0	0	0	0		0	0	-5.40291	0	ST exclusive	AT1G04110	#N/A	#N/A	0
Eni_033746	protein.degradation.subtilases	0	0	0	0	0		0	0	-6.16973	0	ST exclusive	AT1G04110	Subtilase family	PF00082	GO:0004252,GO:0006508
Eni_057357	protein.degradation.subtilases	0	0	-3.38198	-4.29741	0		0	0	0	0	NST exclusive	AT1G20160	Subtilase family	PF00082	GO:0004252,GO:0006508
Eni_082900	protein.degradation.subtilases	0	0	-7.08285	0	-7.14599		0	0	0	0	NST exclusive	AT4G34980	Subtilase family	PF00082	GO:0004252,GO:0006508
Eni_062673	protein.degradation.subtilases	0	0	-10.0477	-10.1585	0		0	0	0	0	NST exclusive	AT5G45650	PA domain	PF02225	NA
Eni_038388	protein.degradation.subtilases	0	-3.32088	-3.28828	-3.52628	-3.21439		0	0	-3.88933	-3.34047	Shared	AT2G04160	Subtilase family	PF00082	GO:0004252,GO:0006508
Eni_022577	protein.degradation.subtilases	0	0	0	0	0		0	0	-10.3181	-10.3527	ST exclusive	AT5G67360	Subtilase family	PF00082	GO:0004252,GO:0006508
Eni_062887	protein.degradation.subtilases	0	-4.47377	-7.20246	-7.3377	-7.6445		0	0	-6.59267	-5.86727	Shared	AT1G04110	Subtilase family	PF00082	GO:0004252,GO:0006508
Eni_013494	protein.degradation.subtilases	0	-4.92563	-7.01127	-7.82437	-8.40902		0	0	-8.03511	-6.22026	Shared	AT1G04110	Subtilase family	PF00082	GO:0004252,GO:0006508
Eni_016089	protein.degradation.subtilases	0	-6.62863	-8.59448	-6.37342	-6.63812		0	0	-7.47468	-7.30324	Shared	AT5G45650	Subtilase family	PF00082	GO:0004252,GO:0006508
Eni_028690	protein.degradation.subtilases	0	-7.46952	-9.03856	-9.16011	-5.72096		0	0	-8.5973	-5.96192	Shared	AT5G45650	#N/A	#N/A	0
Eni_035797	protein.degradation.subtilases	0	-8.3088	-7.94712	-8.05766	-8.01046		0	0	-7.99981	-8.03432	Shared	AT5G67360	Subtilase family	PF00082	GO:0004252,GO:0006508
Eni_056461	protein.degradation.subtilases	-9.49488	-9.48777	-9.12536	-9.23614	-9.18885		0	0	-9.17818	-9.21276	Shared	AT5G67090	Subtilase family	PF00082	GO:0004252,GO:0006508
Eni_096442	protein.degradation.subtilases	-10.1172	-10.1101	-6.92016	-9.85834	-9.81101		0	0	-9.80034	-9.83494	Shared	AT5G67360	Subtilase family	PF00082	GO:0004252,GO:0006508
Eni_026424	protein.degradation.subtilases	-9.94979	-9.94268	-9.58012	-9.69095	-9.64363		0	-9.91174	-9.63295	-9.66755	Shared	AT5G67090	Subtilase family	PF00082	GO:0004252,GO:0006508
Eni_090245	protein.degradation.subtilases	-11.4233	-11.4162	-11.0534	0	-11.117		0	-11.3853	-11.1063	-11.1409	Shared	AT3G14067	#N/A	#N/A	0
Eni_092209	protein.degradation.subtilases	-10.6643	-10.6572	-10.2945	-7.22493	-10.358		0	-10.6263	-10.3474	-10.382	Shared	AT5G67090	#N/A	#N/A	0
Eni_053806	protein.degradation.ubiquitin	0	0	0	6.5703	6.37004		0	0	0	6.39376	Shared	AT4G05230	Ubiquitin family	PF00240	GO:0005515
Eni_018268	protein.degradation.ubiquitin	0	0	0	6.57057	6.29301		0	0	0	6.30523	Shared	AT4G05230	Ubiquitin family	PF00240	GO:0005515
Eni_029774	protein.degradation.ubiquitin	0	0	2.88458	2.81276	3.30558		0	0	2.92789	0	Shared	AT4G24560	Ubiquitin carboxyl-terminal hydrolase	PF00443	GO:0006511,GO:0036459
Eni_066646	protein.degradation.ubiquitin	0	2.68864	0	2.63219	2.55154		0	0	0	0	NST exclusive	AT2G03890	Phosphatidylinositol 3- and 4-kinase	PF00454	GO:0016773
Eni_023558	protein.degradation.ubiquitin	0	0	0	0	6.69245		0	0	0	0	NST exclusive	AT4G05230	#N/A	#N/A	0
Eni_109361	protein.degradation.ubiquitin	0	2.52028	0	2.68523	0		0	0	0	0	NST exclusive	AT2G03890	Phosphatidylinositol 3- and 4-kinase	PF00454	GO:0016773
Eni_009322	protein.degradation.ubiquitin	0	0	0	0	-4.72812		0	0	0	0	NST exclusive	AT1G23030	U-box domain	PF04564	GO:0004842,GO:0016567
Eni_088133	protein.degradation.ubiquitin	0	-4.74011	0	0	0		0	0	0	0	NST exclusive	AT1G04850	#N/A	#N/A	0
Eni_026229	protein.degradation.ubiquitin	0	-9.43662	0	0	0		0	0	0	0	NST exclusive	AT4G24690	#N/A	#N/A	GO:0005515
Eni_067851	protein.degradation.ubiquitin.E2	0	0	0	2.57273	0		0	0	0	0	NST exclusive	AT1G64230	Ubiquitin-conjugating enzyme	PF00179	GO:0016881
Eni_013635	protein.degradation.ubiquitin.E2	0	0	0	0	-2.21303		0	0	0	0	NST exclusive	AT2G02760	Ubiquitin-conjugating enzyme	PF00179	GO:0016881
Eni_077782	protein.degradation.ubiquitin.E2	0	0	0	0	0		0	0	0	-3.56105	ST exclusive	AT2G33770	Ubiquitin-conjugating enzyme	PF00179	GO:0016881
Eni_034040	protein.degradation.ubiquitin.E2	0	0	0	0	-5.36201		0	0	0	0	NST exclusive	AT2G36060	#N/A	#N/A	0
Eni_013198	protein.degradation.ubiquitin.E2	0	0	0	-3.32734	-3.22089		0	0	0	0	NST exclusive	AT5G41700	Ubiquitin-conjugating enzyme	PF00179	GO:0016881
Eni_014424	protein.degradation.ubiquitin.E2	-3.19098	-2.73276	-3.2942	-3.05027	-3.67982		0	0	0	0	NST exclusive	AT1G64230	Ubiquitin-conjugating enzyme	PF00179	GO:0016881
Eni_037215	protein.degradation.ubiquitin.E2	0	-9.48785	-9.12545	0	0		0	0	-9.17826	-9.21284	Shared	AT2G36060	#N/A	#N/A	0
Eni_117777	protein.degradation.ubiquitin.E3.BTB/POZ Cullin3.BTB/POZ	0	0	0	0	3.45125		0	0	0	0	NST exclusive	AT5G19000	BTB/POZ domain	PF00651	GO:0005515
Eni_038928	protein.degradation.ubiquitin.E3.BTB/POZ Cullin3.BTB/POZ	0	-7.07152	-7.61098	-5.60668	-5.69335		0	0	-6.52836	0	Shared	AT3G48360	#N/A	#N/A	GO:0003712,GO:0004402,GO:0005634,GO:0006355,GO:0008270
Eni_049818	protein.degradation.ubiquitin.E3.BTB/POZ Cullin3.BTB/POZ	-11.3561	0	-10.9861	-11.0971	-11.0497		0	0	0	0	NST exclusive	AT5G63160	#N/A	#N/A	0
Eni_081364	protein.degradation.ubiquitin.E3.BTB/POZ Cullin3.BTB/POZ	0	-9.16607	-8.6998	-7.13011	-6.77922		0	0	-12.4573	-6.86392	Shared	AT5G63160	#N/A	#N/A	GO:0005515
Eni_038927	protein.degradation.ubiquitin.E3.BTB/POZ Cullin3.BTB/POZ	0	-10.9273	-10.5646	-10.6755	-10.6281		0	0	-10.6174	0	Shared	AT5G63160	#N/A	#N/A	GO:0005515
Eni_017580	protein.degradation.ubiquitin.E3.BTB/POZ Cullin3.BTB/POZ	0	-8.62261	-9.33295	-8.57039	-9.15102		0	0	-12.2238	-7.69937	Shared	AT5G63160	#N/A	#N/A	GO:0005515
Eni_084778	protein.degradation.ubiquitin.E3.RING	14.375	14.731	13.7575	13.4371	13.1379		0	14.7136	13.3618	14.5921	Shared	AT5G50170	GRAM domain	PF02893	NA
Eni_037465	protein.degradation.ubiquitin.E3.RING	7.74578	9.41717	8.83843	8.57039	8.72524		0	8.75544	8.84185	9.46568	Shared	AT5G27420	Ring finger domain	PF13639	GO:0005515,GO:0008270
Eni_107080	protein.degradation.ubiquitin.E3.RING	6.94747	7.21268	8.09513	7.67431	7.65408		0	6.99383	8.85739	7.79551	Shared	AT5G50170	#N/A	#N/A	0
Eni_068765	protein.degradation.ubiquitin.E3.RING	0	9.36156	9.41689	9.62503	9.56762		0	0	8.99873	10.0531	Shared	AT3G62690	Ring finger domain	PF13639	GO:0005515,GO:0008270
Eni_054774	protein.degradation.ubiquitin.E3.RING	6.23969	6.65403	6.64238	6.41056	6.40667		0	6.45161	7.3264	6.98978	Shared	AT5G50170	C2 domain	PF00168	GO:0005515
Eni_107081	protein.degradation.ubiquitin.E3.RING	5.29619	6.49959	6.16076	4.86771	5.51669		0	5.78083	7.33759	6.55597	Shared	AT1G03370	C2 domain	PF00168	GO:0005515
Eni_075918	protein.degradation.ubiquitin.E3.RING	4.92383	5.61684	5.45643	5.59036	5.93226		0	4.65138	5.26857	6.00789	Shared	AT4G35840	Ring finger domain	PF13639	GO:0005515,GO:0008270
Eni_109818	protein.degradation.ubiquitin.E3.RING	3.11298	4.01632	4.35819	4.8936	4.7109		0	3.96035	4.73514	5.04979	Shared	AT4G34370	#N/A	#N/A	0
Eni_034375	protein.degradation.ubiquitin.E3.RING	0	3.40696	6.19813	7.30291	7.09215		0	0	4.45613	6.30778	Shared	AT1G26800	#N/A	#N/A	0
Eni_084000	protein.degradation.ubiquitin.E3.RING	0	0	6.45453	6.00972	6.37202		0	0	5.79161	6.37145	Shared	AT2G42360	Ring finger domain	PF13639	GO:0005515,GO:0008270
Eni_064726	protein.degradation.ubiquitin.E3.RING	2.79022	2.96341	3.05529	2.48313	2.83545		0	3.02753	3.49993	3.00473	Shared	AT1G02610	Protein of unknown function (DUF3675)	PF12428	NA
Eni_095734	protein.degradation.ubiquitin.E3.RING	0	3.07279	3.69741	3.99238	3.93341		0	0	3.16522	3.95578	Shared	AT3G19910	#N/A	#N/A	0
Eni_113905	protein.degradation.ubiquitin.E3.RING	0	3.59325	3.60231	3.41753	3.58478		0	0	3.5688	3.61565	Shared	AT1G65430	IBR domain	PF01485	GO:0008270
Eni_032284	protein.degradation.ubiquitin.E3.RING	0	3.01273	3.25725	3.28387	4.01158		0	0	3.3975	3.21972	Shared	AT1G65430	#N/A	#N/A	0
Eni_000572	protein.degradation.ubiquitin.E3.RING	2.76937	2.99068	2.75594	2.3554	3.06462		0	0	3.1061	3.02198	Shared	AT1G74410	Ring finger domain	PF13639	GO:0005515,GO:0008270
Eni_013278	protein.degradation.ubiquitin.E3.RING	0	0	4.8759	4.59561	4.74548		0	0	0	4.54428	Shared	AT3G10910	Ring finger domain	PF13639	GO:0005515,GO:0008270
Eni_021214	protein.degradation.ubiquitin.E3.RING	0	2.64865	2.69068	3.2043	2.87937		0	0	2.56875	3.11648	Shared	AT5G19430	#N/A	#N/A	0
Eni_044323	protein.degradation.ubiquitin.E3.RING	0	2.69274	3.25179	3.00309	2.83317		0	0	2.47916	2.83817	Shared	AT2G44900	Armadillo/beta-catenin-like repeat	PF00514	GO:0005515
Eni_077391	protein.degradation.ubiquitin.E3.RING	0	0	3.54487	4.64322	4.13251		0	0	0	4.52063	Shared	AT4G35840	Ring finger domain	PF13639	GO:0005515,GO:0008270
Eni_008346	protein.degradation.ubiquitin.E3.RING	0	2.34292	3.02972	2.75715	2.64627		0	0	2.16527	2.46847	Shared	AT2G44900	Armadillo/beta-catenin-like repeat	PF00514	GO:0005515
Eni_068688	protein.degradation.ubiquitin.E3.RING	0	7.25444	0	0	0		0	0	7.53006	0	Shared	AT2G38920	#N/A	#N/A	NA
Eni_096521	protein.degradation.ubiquitin.E3.RING	0	0	3.9503	3.83647	3.28598		0	0	0	3.40297	Shared	AT1G19310	#N/A	#N/A	NA
Eni_057018	protein.degradation.ubiquitin.E3.RING	0	2.87897	0	2.67664	2.8962		0	0	3.25446	2.72226	Shared	AT5G25560	Zinc-ribbon	PF14599	NA
Eni_023034	protein.degradation.ubiquitin.E3.RING	0	3.08273	2.43303	0	2.65878		0	0	2.9829	2.76219	Shared	AT5G25560	Zinc-ribbon	PF14599	NA
Eni_077335	protein.degradation.ubiquitin.E3.RING	0	6.84928	0	0	0		0	0	6.95862	0	Shared	AT2G38920	#N/A	#N/A	NA
Eni_025420	protein.degradation.ubiquitin.E3.RING	0	6.00941	0	0	0		0	0	6.03813	0	Shared	AT2G38920	SPX domain	PF03105	NA
Eni_086878	protein.degradation.ubiquitin.E3.RING	0	0	5.81888	0	0		0	0	0	5.96074	Shared	AT5G66070	#N/A	#N/A	0
Eni_112814	protein.degradation.ubiquitin.E3.RING	0	0	0	0	5.70135		0	0	0	5.63321	Shared	AT4G35840	Ring finger domain	PF13639	GO:0005515,GO:0008270
Eni_025171	protein.degradation.ubiquitin.E3.RING	0	0	2.87266	2.73689	3.02128		0	0	0	2.64595	Shared	AT3G19950	#N/A	#N/A	0
Eni_030544	protein.degradation.ubiquitin.E3.RING	0	0	2.58102	2.88898	2.72442		0	0	0	2.63643	Shared	AT5G19080	Zinc finger, C3HC4 type (RING finger)	PF13920	NA
Eni_069391	protein.degradation.ubiquitin.E3.RING	0	2.4449	2.49696	2.48377	2.67677		0	0	0	0	NST exclusive	AT2G42160	#N/A	#N/A	0
Eni_098725	protein.degradation.ubiquitin.E3.RING	0	0	3.28217	3.39049	3.34634		0	0	0	0	NST exclusive	AT1G65430	IBR domain	PF01485	GO:0008270
Eni_058289	protein.degradation.ubiquitin.E3.RING	0	0	3.23625	3.44413	3.24473		0	0	0	0	NST exclusive	AT1G19310	#N/A	#N/A	NA
Eni_067158	protein.degradation.ubiquitin.E3.RING	0	0	2.6477	3.08249	0		0	0	0	2.82569	Shared	AT3G19950	#N/A	#N/A	0
Eni_049135	protein.degradation.ubiquitin.E3.RING	0	3.03515	0	0	2.57523		0	0	2.67425	0	Shared	AT3G29270	#N/A	#N/A	0
Eni_018895	protein.degradation.ubiquitin.E3.RING	0	0	2.64728	0	2.74337		0	0	0	2.64305	Shared	AT3G16720	Ring finger domain	PF13639	GO:0005515,GO:0008270
Eni_040957	protein.degradation.ubiquitin.E3.RING	0	0	2.40654	2.5834	2.86771		0	0	0	0	NST exclusive	AT3G46510	#N/A	#N/A	0
Eni_092958	protein.degradation.ubiquitin.E3.RING	0	0	2.62575	2.46172	0		0	0	2.74646	0	Shared	AT3G08505	#N/A	#N/A	GO:0005515,GO:0008270
Eni_103052	protein.degradation.ubiquitin.E3.RING	0	0	2.31234	2.46	2.70761		0	0	0	0	NST exclusive	AT3G46510	U-box domain	PF04564	GO:0004842,GO:0016567
Eni_030530	protein.degradation.ubiquitin.E3.RING	0	0	0	6.05101	0		0	0	0	0	NST exclusive	AT3G54850	Armadillo/beta-catenin-like repeat	PF00514	GO:0005515
Eni_017192	protein.degradation.ubiquitin.E3.RING	0	0	0	0	0		0	0	0	4.93934	ST exclusive	AT2G42360	#N/A	#N/A	0
Eni_005456	protein.degradation.ubiquitin.E3.RING	0	0	0	2.44903	2.44983		0	0	0	0	NST exclusive	AT3G19950	Ring finger domain	PF13639	GO:0005515,GO:0008270
Eni_088230	protein.degradation.ubiquitin.E3.RING	0	0	0	4.57546	0		0	0	0	0	NST exclusive	AT3G19910	Ring finger domain	PF13639	GO:0005515,GO:0008270
Eni_064124	protein.degradation.ubiquitin.E3.RING	0	0	0	2.31468	2.14986		0	0	0	0	NST exclusive	AT5G01160	#N/A	#N/A	0
Eni_036396	protein.degradation.ubiquitin.E3.RING	0	0	3.82745	0	0		0	0	0	0	NST exclusive	AT1G60190	#N/A	#N/A	0
Eni_075161	protein.degradation.ubiquitin.E3.RING	0	0	0	0	3.79829		0	0	0	0	NST exclusive	AT1G68140	Protein of unknown function (DUF1644)	PF07800	NA
Eni_005849	protein.degradation.ubiquitin.E3.RING	0	0	0	3.73185	0		0	0	0	0	NST exclusive	AT4G35840	Ring finger domain	PF13639	GO:0005515,GO:0008270
Eni_039235	protein.degradation.ubiquitin.E3.RING	0	0	0	3.19315	0		0	0	0	0	NST exclusive	AT5G19080	#N/A	#N/A	0
Eni_036171	protein.degradation.ubiquitin.E3.RING	0	0	0	0	0		0	0	2.72293	0	ST exclusive	AT3G48030	Hypoxia induced protein conserved region	PF04588	NA
Eni_089273	protein.degradation.ubiquitin.E3.RING	0	0	0	0	0		0	0	0	2.40022	ST exclusive	AT3G05670	#N/A	#N/A	GO:0005515
Eni_018515	protein.degradation.ubiquitin.E3.RING	0	0	0	0	2.30083		0	0	0	0	NST exclusive	AT4G11680	Ring finger domain	PF13639	GO:0005515,GO:0008270
Eni_042009	protein.degradation.ubiquitin.E3.RING	0	0	0	2.26672	0		0	0	0	0	NST exclusive	AT5G01160	#N/A	#N/A	0
Eni_013680	protein.degradation.ubiquitin.E3.RING	0	0	0	0	-3.16908		0	0	0	0	NST exclusive	AT1G80400	Ring finger domain	PF13639	GO:0005515,GO:0008270
Eni_038640	protein.degradation.ubiquitin.E3.RING	0	0	0	0	-3.38188		0	0	0	0	NST exclusive	AT5G60580	#N/A	#N/A	0
Eni_098279	protein.degradation.ubiquitin.E3.RING	0	0	0	0	0		0	0	-4.15697	0	ST exclusive	AT1G73760	Ring finger domain	PF13639	GO:0005515,GO:0008270
Eni_042106	protein.degradation.ubiquitin.E3.RING	0	0	0	0	-4.30887		0	0	0	0	NST exclusive	AT5G65200	#N/A	#N/A	0
Eni_039341	protein.degradation.ubiquitin.E3.RING	0	0	0	0	0		0	0	-4.60779	0	ST exclusive	AT1G72310	Ring finger domain	PF13639	GO:0005515,GO:0008270
Eni_025691	protein.degradation.ubiquitin.E3.RING	0	0	0	0	-4.69896		0	0	0	0	NST exclusive	AT5G01830	#N/A	#N/A	0
Eni_089544	protein.degradation.ubiquitin.E3.RING	0	0	-5.22061	0	0		0	0	0	0	NST exclusive	AT1G50440	RING-variant domain	PF12906	GO:0008270
Eni_014144	protein.degradation.ubiquitin.E3.RING	0	0	0	0	0		0	0	-5.38641	0	ST exclusive	AT4G10150	Ring finger domain	PF13639	GO:0005515,GO:0008270
Eni_013915	protein.degradation.ubiquitin.E3.RING	0	0	0	-5.85984	0		0	0	0	0	NST exclusive	AT4G34040	Ring finger domain	PF13639	GO:0005515,GO:0008270
Eni_113413	protein.degradation.ubiquitin.E3.RING	0	0	0	0	0		0	0	-6.25067	0	ST exclusive	AT3G56590	#N/A	#N/A	0
Eni_084366	protein.degradation.ubiquitin.E3.RING	0	-3.53305	0	0	-3.43304		0	0	0	0	NST exclusive	AT5G01830	U-box domain	PF04564	GO:0004842,GO:0016567
Eni_039547	protein.degradation.ubiquitin.E3.RING	0	0	0	0	-4.04672		0	0	0	-4.03987	Shared	AT2G18650	Ring finger domain	PF13639	GO:0005515,GO:0008270
Eni_029760	protein.degradation.ubiquitin.E3.RING	0	0	0	0	-8.55411		0	0	0	0	NST exclusive	AT3G05200	Ring finger domain	PF13639	GO:0005515,GO:0008270
Eni_043070	protein.degradation.ubiquitin.E3.RING	0	0	0	-8.64808	0		0	0	0	0	NST exclusive	AT4G33565	#N/A	#N/A	0
Eni_004337	protein.degradation.ubiquitin.E3.RING	-2.46837	0	-2.21715	-2.33527	-2.19331		0	0	0	0	NST exclusive	AT5G14420	Copine	PF07002	NA
Eni_072902	protein.degradation.ubiquitin.E3.RING	0	0	0	0	0		0	0	0	-9.63267	ST exclusive	AT1G24330	#N/A	#N/A	GO:0004842,GO:0016567
Eni_085287	protein.degradation.ubiquitin.E3.RING	0	0	0	-10.0248	0		0	0	0	0	NST exclusive	AT1G68940	U-box domain	PF04564	GO:0004842,GO:0016567
Eni_086487	protein.degradation.ubiquitin.E3.RING	-3.16288	-3.09356	0	0	-2.54254		0	0	-2.71025	0	Shared	AT1G61620	PsbP	PF01789	GO:0005509,GO:0009523,GO:0009654,GO:0015979,GO:0019898
Eni_076022	protein.degradation.ubiquitin.E3.RING	0	0	0	0	0		0	0	-11.5774	0	ST exclusive	AT5G22000	#N/A	#N/A	GO:0005515,GO:0008270
Eni_078456	protein.degradation.ubiquitin.E3.RING	0	0	-2.74478	-3.55462	-2.83065		0	0	0	-2.49681	Shared	AT1G73950	#N/A	#N/A	0
Eni_009288	protein.degradation.ubiquitin.E3.RING	0	0	-5.54869	-6.38347	0		0	0	0	0	NST exclusive	AT1G68940	U-box domain	PF04564	GO:0004842,GO:0016567
Eni_003807	protein.degradation.ubiquitin.E3.RING	0	-4.58346	0	0	-3.59729		0	0	0	-4.13806	Shared	AT1G72310	Ring finger domain	PF13639	GO:0005515,GO:0008270
Eni_048134	protein.degradation.ubiquitin.E3.RING	0	0	-3.01796	-3.78249	-3.21993		0	0	0	-3.05885	Shared	AT1G73950	Transmembrane Fragile-X-F protein	PF10269	NA
Eni_042930	protein.degradation.ubiquitin.E3.RING	-4.03927	0	-4.8087	-3.71917	-3.21392		0	0	0	0	NST exclusive	AT5G22920	Zinc-ribbon	PF14599	NA
Eni_070205	protein.degradation.ubiquitin.E3.RING	-4.46583	0	-4.39115	-3.57291	-3.51524		0	0	0	0	NST exclusive	AT5G22920	Zinc-ribbon	PF14599	NA
Eni_046393	protein.degradation.ubiquitin.E3.RING	-3.76119	0	-4.47035	-4.67518	-4.01485		0	0	0	0	NST exclusive	AT5G22920	#N/A	#N/A	0
Eni_026796	protein.degradation.ubiquitin.E3.RING	0	-4.50607	0	-3.96155	0		0	0	-4.93299	-4.66267	Shared	AT2G18650	Ring finger domain	PF13639	GO:0005515,GO:0008270
Eni_087520	protein.degradation.ubiquitin.E3.RING	0	0	-4.04672	-3.60359	-3.49714		0	0	-3.42736	-3.91745	Shared	AT4G34040	Ring finger domain	PF13639	GO:0005515,GO:0008270
Eni_098449	protein.degradation.ubiquitin.E3.RING	0	0	-9.2538	-9.3646	0		0	0	0	0	NST exclusive	AT1G68940	#N/A	#N/A	0
Eni_002848	protein.degradation.ubiquitin.E3.RING	0	0	0	-6.65045	-6.92812		0	0	0	-5.55446	Shared	AT1G24330	U-box domain	PF04564	GO:0004842,GO:0016567
Eni_063045	protein.degradation.ubiquitin.E3.RING	0	-3.08498	-2.80768	-3.69536	-3.17278		0	0	-3.27847	-3.47722	Shared	AT3G47160	#N/A	#N/A	NA
Eni_103050	protein.degradation.ubiquitin.E3.RING	0	0	0	0	0		0	0	-10.8921	-10.9267	ST exclusive	AT3G46510	U-box domain	PF04564	GO:0004842,GO:0016567
Eni_004485	protein.degradation.ubiquitin.E3.RING	0	-3.72813	-4.16549	-4.28343	-3.70912		0	0	-3.38101	-3.72268	Shared	AT1G73760	#N/A	#N/A	0
Eni_008220	protein.degradation.ubiquitin.E3.RING	-3.71261	-3.61071	-3.87993	-3.95762	-2.98837		0	-3.49292	0	-3.6102	Shared	AT3G63530	Ring finger domain	PF13639	GO:0005515,GO:0008270
Eni_040959	protein.degradation.ubiquitin.E3.RING	0	0	-6.91576	-10.0526	-6.71118		0	0	0	-7.60072	Shared	AT3G46510	#N/A	#N/A	0
Eni_011882	protein.degradation.ubiquitin.E3.RING	0	0	-7.24644	-7.13158	-6.41256		0	0	-5.78121	-6.20345	Shared	AT2G15580	#N/A	#N/A	0
Eni_036402	protein.degradation.ubiquitin.E3.RING	0	0	0	-8.24739	-8.20017		0	0	-8.18952	-8.22404	Shared	AT5G40250	#N/A	#N/A	0
Eni_002226	protein.degradation.ubiquitin.E3.RING	0	0	-6.2995	-7.14499	-7.30682		0	0	-7.69595	-6.92688	Shared	AT2G15580	Ring finger domain	PF13639	GO:0005515,GO:0008270
Eni_028593	protein.degradation.ubiquitin.E3.RING	0	-6.46497	-6.1921	-7.43881	0		0	0	-10.2142	-10.2489	Shared	AT3G56590	#N/A	#N/A	0
Eni_027694	protein.degradation.ubiquitin.E3.RING	0	-8.78774	-13.8784	0	-9.95865		0	0	-13.9313	-9.11955	Shared	AT3G54780	von Willebrand factor type A domain	PF13519	NA
Eni_106042	protein.degradation.ubiquitin.E3.RING	0	-11.4818	-11.1189	0	-11.1825		0	0	-11.1718	-11.2064	Shared	AT5G60710	von Willebrand factor type A domain	PF13519	NA
Eni_104663	protein.degradation.ubiquitin.E3.RING	0	-13.1919	-7.68918	-7.25641	-12.8926		0	0	-12.8819	-8.06336	Shared	AT5G22000	#N/A	#N/A	GO:0005515,GO:0008270
Eni_056664	protein.degradation.ubiquitin.E3.RING	0	-14.9483	-14.5854	-14.6963	-14.6489		0	0	0	-14.6729	Shared	AT3G54780	#N/A	#N/A	0
Eni_051223	protein.degradation.ubiquitin.E3.RING	-8.19164	-12.0722	-11.3798	-7.40507	-9.14883		0	-8.78227	-11.5852	-9.5497	Shared	AT3G54780	#N/A	#N/A	0
Eni_029319	protein.degradation.ubiquitin.E3.RING	0	-15.1795	-11.532	-14.9275	-14.8801		0	0	-10.3447	-14.904	Shared	AT3G54780	von Willebrand factor type A domain	PF13519	NA
Eni_035306	protein.degradation.ubiquitin.E3.SCF.cullin	0	0	3.50148	3.70671	3.62016		0	0	0	0	NST exclusive	AT1G30070	CS domain	PF04969	NA
Eni_040246	protein.degradation.ubiquitin.E3.SCF.FBOX	3.6275	3.39501	4.42627	5.13035	4.72167		0	0	4.4935	4.47381	Shared	AT1G21410	#N/A	#N/A	NA
Eni_007850	protein.degradation.ubiquitin.E3.SCF.FBOX	0	2.94003	3.43097	3.28771	2.88935		0	0	2.94086	3.46286	Shared	AT2G02360	Phloem protein 2	PF14299	NA
Eni_108339	protein.degradation.ubiquitin.E3.SCF.FBOX	0	2.58333	2.96356	2.79005	3.403		0	0	3.10118	2.50455	Shared	AT4G00755	#N/A	#N/A	0
Eni_049842	protein.degradation.ubiquitin.E3.SCF.FBOX	0	2.69315	2.28861	2.84033	2.34652		0	0	2.65768	2.83575	Shared	AT3G26000	#N/A	#N/A	GO:0005515
Eni_031652	protein.degradation.ubiquitin.E3.SCF.FBOX	0	2.44478	2.57506	2.91434	2.23323		0	0	2.46639	2.74675	Shared	AT3G26000	#N/A	#N/A	GO:0005515
Eni_079105	protein.degradation.ubiquitin.E3.SCF.FBOX	0	2.6579	0	2.89377	3.15243		0	0	2.65484	2.69275	Shared	AT1G21410	#N/A	#N/A	GO:0005515
Eni_053147	protein.degradation.ubiquitin.E3.SCF.FBOX	0	0	2.51378	2.77197	2.8218		0	0	0	2.58534	Shared	AT1G55000	#N/A	#N/A	GO:0005515
Eni_056991	protein.degradation.ubiquitin.E3.SCF.FBOX	0	0	2.46703	2.9132	2.88625		0	0	0	2.28499	Shared	AT5G57360	#N/A	#N/A	0
Eni_014594	protein.degradation.ubiquitin.E3.SCF.FBOX	0	0	2.35911	2.95054	3.00796		0	0	0	2.22934	Shared	AT5G57360	PAS domain	PF13426	GO:0004871,GO:0007165
Eni_012896	protein.degradation.ubiquitin.E3.SCF.FBOX	0	0	2.50459	2.78212	2.73441		0	0	0	2.44523	Shared	AT5G45360	#N/A	#N/A	0
Eni_059228	protein.degradation.ubiquitin.E3.SCF.FBOX	0	0	5.03935	0	0		0	0	0	4.38156	Shared	AT2G27310	#N/A	#N/A	0
Eni_052452	protein.degradation.ubiquitin.E3.SCF.FBOX	0	0	2.51639	2.67763	2.557		0	0	0	0	NST exclusive	AT1G21410	#N/A	#N/A	GO:0005515
Eni_116383	protein.degradation.ubiquitin.E3.SCF.FBOX	0	0	0	2.598	2.71008		0	0	0	0	NST exclusive	AT1G55000	#N/A	#N/A	0
Eni_014892	protein.degradation.ubiquitin.E3.SCF.FBOX	0	0	4.86055	0	0		0	0	0	0	NST exclusive	AT2G27310	#N/A	#N/A	0
Eni_086801	protein.degradation.ubiquitin.E3.SCF.FBOX	0	0	4.61257	0	0		0	0	0	0	NST exclusive	AT2G27310	#N/A	#N/A	0
Eni_063608	protein.degradation.ubiquitin.E3.SCF.FBOX	0	0	0	3.06099	0		0	0	0	0	NST exclusive	AT1G08710	#N/A	#N/A	0
Eni_013519	protein.degradation.ubiquitin.E3.SCF.FBOX	0	0	0	0	2.72792		0	0	0	0	NST exclusive	AT4G00755	#N/A	#N/A	GO:0005515
Eni_022583	protein.degradation.ubiquitin.E3.SCF.FBOX	0	0	2.2798	0	0		0	0	0	0	NST exclusive	AT1G21760	F-box-like	PF12937	GO:0005515
Eni_037543	protein.degradation.ubiquitin.E3.SCF.FBOX	0	0	0	0	0		0	0	0	-3.88175	ST exclusive	AT3G59200	#N/A	#N/A	GO:0005515
Eni_029025	protein.degradation.ubiquitin.E3.SCF.FBOX	0	0	0	0	-3.88659		0	0	0	0	NST exclusive	AT5G21040	#N/A	#N/A	GO:0005515
Eni_095513	protein.degradation.ubiquitin.E3.SCF.FBOX	0	0	0	0	-4.53069		0	0	0	0	NST exclusive	AT1G67480	#N/A	#N/A	0
Eni_017365	protein.degradation.ubiquitin.E3.SCF.FBOX	0	0	0	-6.53787	0		0	0	0	0	NST exclusive	AT3G59200	#N/A	#N/A	GO:0005515
Eni_055566	protein.degradation.ubiquitin.E3.SCF.FBOX	0	0	-3.62122	0	-3.6587		0	0	0	0	NST exclusive	AT1G14330	#N/A	#N/A	0
Eni_032333	protein.degradation.ubiquitin.E3.SCF.FBOX	0	0	0	0	-7.88972		0	0	0	0	NST exclusive	AT4G04480	Petal formation-expressed	PF14476	NA
Eni_098275	protein.degradation.ubiquitin.E3.SCF.FBOX	0	0	0	0	-8.122		0	0	0	0	NST exclusive	AT2G02030	F_box_assoc_1: F-box protein interaction domain	TIGR01640	NA
Eni_105687	protein.degradation.ubiquitin.E3.SCF.FBOX	0	0	0	-4.22854	-4.66684		0	0	0	0	NST exclusive	AT2G24540	#N/A	#N/A	GO:0005515
Eni_056891	protein.degradation.ubiquitin.E3.SCF.FBOX	0	0	0	-4.25905	-4.63729		0	0	0	0	NST exclusive	AT2G24540	#N/A	#N/A	GO:0005515
Eni_007704	protein.degradation.ubiquitin.E3.SCF.FBOX	0	0	0	-4.56808	-4.36648		0	0	0	0	NST exclusive	AT2G24540	#N/A	#N/A	0
Eni_021717	protein.degradation.ubiquitin.E3.SCF.FBOX	0	0	-9.59522	0	0		0	0	0	0	NST exclusive	AT1G70590	Sel1 repeat	PF08238	NA
Eni_105045	protein.degradation.ubiquitin.E3.SCF.FBOX	0	0	0	0	0		0	0	-10.0104	0	ST exclusive	AT1G55270	#N/A	#N/A	0
Eni_092787	protein.degradation.ubiquitin.E3.SCF.FBOX	0	0	0	0	0		0	0	-11.6407	0	ST exclusive	AT4G18380	#N/A	#N/A	0
Eni_012884	protein.degradation.ubiquitin.E3.SCF.FBOX	0	0	-4.79935	-4.68162	0		0	0	-4.60179	0	Shared	AT1G31350	#N/A	#N/A	0
Eni_003932	protein.degradation.ubiquitin.E3.SCF.FBOX	0	0	0	0	0		0	0	-9.53077	-5.28245	ST exclusive	AT1G55270	#N/A	#N/A	0
Eni_059887	protein.degradation.ubiquitin.E3.SCF.FBOX	0	0	0	-8.19847	-8.15126		0	0	0	0	NST exclusive	AT2G44130	#N/A	#N/A	GO:0005515
Eni_016605	protein.degradation.ubiquitin.E3.SCF.FBOX	0	0	-8.64507	0	-8.70851		0	0	0	0	NST exclusive	AT3G61590	#N/A	#N/A	0
Eni_022926	protein.degradation.ubiquitin.E3.SCF.FBOX	0	-5.65031	0	0	0		0	0	-8.41013	-5.23375	Shared	AT3G61590	#N/A	#N/A	0
Eni_076121	protein.degradation.ubiquitin.E3.SCF.FBOX	0	-8.51316	0	-8.2619	-8.21468		0	0	0	0	NST exclusive	AT2G02340	#N/A	#N/A	0
Eni_059460	protein.degradation.ubiquitin.E3.SCF.FBOX	-3.05098	-2.91934	-3.16808	-3.58794	-4.21969		0	-2.86713	-3.5153	-3.72333	Shared	AT1G67480	#N/A	#N/A	0
Eni_034020	protein.degradation.ubiquitin.E3.SCF.FBOX	0	-9.25444	-5.91291	-5.72929	-8.9556		0	0	-6.21101	0	Shared	AT2G44130	#N/A	#N/A	GO:0005515
Eni_042066	protein.degradation.ubiquitin.E3.SCF.FBOX	0	-11.047	-10.6842	-10.7951	-10.7478		0	0	-7.58531	-10.7717	Shared	AT1G67480	Kelch motif	PF01344	GO:0005515
Eni_027602	protein.degradation.ubiquitin.E3.SCF.FBOX	-8.61124	-8.6324	-8.96997	-11.1465	-11.0991		0	0	-11.0885	-11.1231	Shared	AT1G67480	Kelch motif	PF01344	GO:0005515
Eni_109856	protein.degradation.ubiquitin.E3.SCF.FBOX	-11.5269	-8.75819	-11.1569	-8.09338	-11.2205		0	-7.62304	-11.2098	-11.2444	Shared	AT1G67480	#N/A	#N/A	0
Eni_068319	protein.degradation.ubiquitin.E3.SCF.SKP	4.38596	4.10954	0	5.26834	4.36394		0	4.48786	5.25492	5.02983	Shared	AT1G20140	Skp1 family, dimerisation domain	PF01466	GO:0006511
Eni_049034	protein.degradation.ubiquitin.E3.unspecified	0	0	0	2.69542	0		0	0	0	0	NST exclusive	AT3G45620	#N/A	#N/A	GO:0005515
Eni_104572	protein.degradation.ubiquitin.proteasom	0	0	2.33334	2.5363	2.76612		0	0	0	0	NST exclusive	AT3G53970	PI31 proteasome regulator N-terminal	PF11566	NA
Eni_041358	protein.degradation.ubiquitin.proteasom	0	0	2.43201	2.24976	2.59843		0	0	0	0	NST exclusive	AT3G53970	PI31 proteasome regulator N-terminal	PF11566	NA
Eni_030589	protein.degradation.ubiquitin.proteasom	0	0	0	0	3.82484		0	0	0	0	NST exclusive	AT4G19006	PCI domain	PF01399	GO:0005515
Eni_066042	protein.degradation.ubiquitin.proteasom	0	0	0	0	3.01514		0	0	0	0	NST exclusive	AT3G60820	Proteasome subunit	PF00227	GO:0004298,GO:0005839,GO:0051603
Eni_087293	protein.degradation.ubiquitin.ubiquitin	0	0	2.39132	2.42101	2.61495		0	0	0	2.41415	Shared	AT4G22350	#N/A	#N/A	0
Eni_040518	protein.degradation.ubiquitin.ubiquitin	0	0	2.32523	2.5043	2.40282		0	0	0	0	NST exclusive	AT4G01000	Telomere stability and silencing	PF13019	NA
Eni_027170	protein.degradation.ubiquitin.ubiquitin	0	0	0	2.43338	2.17721		0	0	0	0	NST exclusive	AT4G01000	Telomere stability and silencing	PF13019	NA
Eni_070637	protein.degradation.ubiquitin.ubiquitin	0	0	0	2.28149	2.25849		0	0	0	0	NST exclusive	AT4G01000	Telomere stability and silencing	PF13019	NA
Eni_018297	protein.degradation.ubiquitin.ubiquitin	0	0	0	2.38852	0		0	0	0	0	NST exclusive	AT4G22285	Ubiquitin carboxyl-terminal hydrolase	PF00443	GO:0006511,GO:0036459
Eni_053527	protein.degradation.ubiquitin.ubiquitin protease	0	0	0	4.6732	4.55231		0	0	0	4.43745	Shared	AT5G10790	#N/A	#N/A	0
Eni_006534	protein.degradation.ubiquitin.ubiquitin protease	0	0	2.39467	0	0		0	0	0	0	NST exclusive	AT4G17890	#N/A	#N/A	0
Eni_033108	protein.degradation.ubiquitin.ubiquitin protease	-5.36127	0	-4.399	0	-3.82473		0	-4.76403	-3.93602	-3.90737	Shared	AT2G32780	#N/A	#N/A	0

## Sheet: Table S4 - Post-transcriptional
Table S4. Post-transcriptional transcriptome changes in Eragrostis nindensis during desiccation and rehydration. DEGs related to post-transcriptional regulation in NST and ST across a desiccation–rehydration cycle (RWC, %; rehydration = 12 h). The colour scale indicates log₂ fold change (FDR < 0.05). Arabidopsis thaliana homologues (AT) are included. Functional annotations were assigned using Mer…
	NST						ST
Gene ID	0.6	0.4	0.25	AD	12h	.	1	0.6	0.25	AD	Swissprot	AT homologue
Eni_078301	10.6563	10.6565	8.1982	9.08194	9.52712		0	10.8976	9.64531	10.38	Protein kinase domain	AT4G10010
Eni_095689	7.31703	8.33227	8.18495	8.32321	8.72557		0	8.34693	8.73087	8.73007	Protein phosphatase 2C	AT4G31750
Eni_014562	7.87345	8.32478	7.55055	8.44264	8.64185		0	8.26317	8.34956	8.51108	Protein phosphatase 2C	AT4G31750
Eni_055277	7.04381	8.29391	6.81038	7.83182	7.44571		0	7.93402	9.11952	7.97246	Protein kinase domain (cytoplasmatic kinase VII)	AT3G07070
Eni_105111	0	0	13.6032	13.4889	13.3204		0	0	0	13.0176	Protein phosphatase 2C	AT5G53140
Eni_014599	0	8.82483	8.35579	8.61506	10.2214		0	0	7.93641	8.70746	Protein kinase domain	AT5G63370
Eni_091733	5.57048	6.59543	6.48916	6.85483	5.97202		0	5.65466	6.58117	6.49429	Unassigned	AT4G33950
Eni_018300	6.22037	6.6925	5.46938	5.92568	5.7		0	6.85884	6.58872	6.20582	Protein kinase domain	AT4G10010
Eni_059028	4.94855	6.43359	6.36453	6.51632	6.73452		0	4.89742	6.1436	6.44171	Protein kinase domain	AT4G33950
Eni_087290	6.60454	6.43795	4.93929	5.35239	5.34178		0	7.18512	5.73125	6.50624	Unassigned	AT1G71530
Eni_003866	5.03759	6.19887	6.19547	6.233	6.66594		0	4.90577	5.99944	6.21891	Protein kinase domain	AT4G33950
Eni_025681	9.92751	0	8.58905	8.22746	9.25382		0	9.56448	0	0	Unassigned (cytoplasmatic kinase IV)	AT4G00330
Eni_019026	4.04011	4.87427	6.24983	6.77547	6.19875		0	3.50222	5.53987	6.22427	Protein kinase domain	AT4G33950
Eni_105429	0	8.17327	7.88098	8.23676	9.45341		0	0	0	8.27284	Protein kinase domain	AT5G63370
Eni_097034	0	6.689	6.88932	7.16998	7.37354		0	0	6.43967	7.00347	Unassigned	AT4G33950
Eni_031640	3.80153	5.04751	5.22414	5.18055	4.65069		0	4.51912	5.01553	6.03842	Protein kinase domain	AT3G25250
Eni_101333	0	13.5635	0	12.885	12.9744		0	0	0	0	Protein kinase domain (cytoplasmatic kinase VII)	AT5G02800
Eni_021480	3.34612	4.7016	4.60552	4.72675	4.82497		0	3.50957	4.5308	4.74752	Protein kinase domain	AT5G58380
Eni_035289	3.09562	4.38863	4.79881	4.74377	4.58698		0	3.29872	4.2806	4.78738	Protein kinase domain	AT4G18700
Eni_045357	3.85703	3.98481	3.90719	4.24276	4.24167		0	4.01741	4.20915	4.17519	Protein-L-isoaspartate(D-aspartate) O-methyltransferase (PCMT)	AT3G48330

## Sheet: Table S5 - RNA procesing
Table S5. RNA processing- and translation-related DEGs exclusively accumulating in NST during drying. The colour scale indicates log₂ fold change (FDR < 0.05). Arabidopsis thaliana homologues (AT) are included. Functional annotations were assigned using Mercator v4.0 (Schwacke et al., 2019).
		NST						ST
Gene ID	Mercator category	0.6	0.4	0.25	AD	12h	.	1	0.6	0.25	AD	DEGs	AT homologues	Swissprot	PFAM	GO terms
Eni_077610	cell.cycle.peptidylprolyl isomerase	0	0	2.33739	0	2.26107		0	0	0	0	NST exclusive	AT3G63400	#N/A	#N/A	0
Eni_091124	DNA.synthesis/chromatin structure	0	3.92852	3.67728	4.10156	4.26924		0	0	0	0	NST exclusive	AT5G04050	#N/A	#N/A	0
Eni_054211	hormone metabolism.abscisic acid.induced-regulated-responsive-activated	0	0	0	2.59411	2.65242		0	0	0	0	NST exclusive	AT3G56850	bZIP transcription factor	PF00170	GO:0003700,GO:0006355,GO:0043565
Eni_025385	hormone metabolism.abscisic acid.signal transduction	3.31034	0	2.94099	2.78738	2.85969		0	0	0	0	NST exclusive	AT1G45249	bZIP transcription factor	PF00170	GO:0003700,GO:0006355,GO:0043565
Eni_021751	hormone metabolism.auxin.signal transduction	0	0	0	2.78691	0		0	0	0	0	NST exclusive	AT5G07120	Vps5 C terminal like	PF09325	NA
Eni_054248	hormone metabolism.ethylene.signal transduction	8.71996	8.12217	8.96313	7.0708	7.24369		0	0	0	0	NST exclusive	AT4G27950	AP2 domain	PF00847	GO:0003700,GO:0006355
Eni_016595	hormone metabolism.ethylene.signal transduction	6.35822	6.08982	6.62329	5.5898	4.85956		0	0	0	0	NST exclusive	AT4G27950	#N/A	#N/A	0
Eni_010255	hormone metabolism.ethylene.signal transduction	0	0	3.35447	0	0		0	0	0	0	NST exclusive	AT1G50640	#N/A	#N/A	0
Eni_108667	not assigned.no ontology	0	0	0	7.33576	0		0	0	0	0	NST exclusive	AT5G26180	NOL1/NOP2/sun family	PF01189	NA
Eni_029299	not assigned.no ontology	0	0	6.62505	6.77149	6.29504		0	0	0	0	NST exclusive	AT1G54380	Survival motor neuron (SMN) interacting protein 1 (SIP1)	PF04938	NA
Eni_104730	not assigned.no ontology	0	0	0	4.81854	5.67772		0	0	0	0	NST exclusive	AT4G18930	Cyclic phosphodiesterase-like protein	PF07823	GO:0004112
Eni_070258	not assigned.no ontology	0	0	3.36716	0	3.37598		0	0	0	0	NST exclusive	AT5G11240	#N/A	#N/A	0
Eni_030721	not assigned.no ontology	0	0	2.89503	0	3.05059		0	0	0	0	NST exclusive	AT2G43970	#N/A	#N/A	0
Eni_055506	not assigned.unknown	0	0	7.76306	8.34758	7.01943		0	0	0	0	NST exclusive	AT5G56120	#N/A	#N/A	0
Eni_024610	not assigned.unknown	0	0	0	5.31737	0		0	0	0	0	NST exclusive	AT5G56120	#N/A	#N/A	0
Eni_099202	not assigned.unknown	0	0	4.0717	3.78992	3.88693		0	0	0	0	NST exclusive	AT2G29760	#N/A	#N/A	0
Eni_032196	not assigned.unknown	0	0	3.44436	3.56979	3.65948		0	0	0	0	NST exclusive	AT4G34340	#N/A	#N/A	0
Eni_025201	not assigned.unknown	0	3.16925	0	3.26028	3.55704		0	0	0	0	NST exclusive	AT5G41190	#N/A	#N/A	0
Eni_016343	not assigned.unknown	0	0	3.17628	3.17004	3.06804		0	0	0	0	NST exclusive	AT2G34570	Fcf1	PF04900	GO:0032040
Eni_106949	not assigned.unknown	0	0	2.92064	0	3.11935		0	0	0	0	NST exclusive	AT2G34570	#N/A	#N/A	0
Eni_049918	not assigned.unknown	0	0	3.28921	0	0		0	0	0	0	NST exclusive	AT4G27950	#N/A	#N/A	0
Eni_053802	protein.aa activation.serine-tRNA ligase	0	0	0	7.66538	9.04043		0	0	0	0	NST exclusive	AT5G27470	serS: serine--tRNA ligase	TIGR00414	GO:0000166,GO:0004828,GO:0005524,GO:0005737,GO:0006434
Eni_092268	protein.degradation.cysteine protease	0	7.21838	6.85695	8.18035	7.36562		0	0	0	0	NST exclusive	AT1G62710	Peptidase C13 family	PF01650	GO:0004197,GO:0006508
Eni_064124	protein.degradation.ubiquitin.E3.RING	0	0	0	2.31468	2.14986		0	0	0	0	NST exclusive	AT5G01160	#N/A	#N/A	0
Eni_042009	protein.degradation.ubiquitin.E3.RING	0	0	0	2.26672	0		0	0	0	0	NST exclusive	AT5G01160	#N/A	#N/A	0
Eni_018297	protein.degradation.ubiquitin.ubiquitin	0	0	0	2.38852	0		0	0	0	0	NST exclusive	AT4G22285	Ubiquitin carboxyl-terminal hydrolase	PF00443	GO:0006511,GO:0036459
Eni_089141	protein.postranslational modification	0	0	0	2.54246	2.45807		0	0	0	0	NST exclusive	AT4G15900	#N/A	#N/A	0
Eni_011236	protein.postranslational modification	0	0	0	2.34364	2.33682		0	0	0	0	NST exclusive	AT4G15900	#N/A	#N/A	0
Eni_062202	protein.synthesis.elongation	0	0	0	3.56722	0		0	0	0	0	NST exclusive	AT1G07910	#N/A	#N/A	0
Eni_110630	protein.synthesis.initiation	0	0	4.278	4.42208	0		0	0	0	0	NST exclusive	AT5G38640	#N/A	#N/A	0
Eni_107774	protein.synthesis.initiation	0	0	0	2.3135	0		0	0	0	0	NST exclusive	AT3G56150	#N/A	#N/A	0
Eni_075348	protein.synthesis.ribosomal protein.eukaryotic.40S subunit.S14	0	0	0	2.63848	3.07989		0	0	0	0	NST exclusive	AT3G52580	Ribosomal protein S11	PF00411	GO:0003735,GO:0005840,GO:0006412
Eni_116442	protein.synthesis.ribosomal protein.eukaryotic.40S subunit.S21	0	8.04223	0	0	8.29327		0	0	0	0	NST exclusive	AT5G27700	Ribosomal protein S21e	PF01249	GO:0003735,GO:0005622,GO:0005840,GO:0006412
Eni_096330	protein.synthesis.ribosomal protein.eukaryotic.40S subunit.S25	0	0	0	2.51396	0		0	0	0	0	NST exclusive	AT2G21580	#N/A	#N/A	0
Eni_052420	protein.synthesis.ribosomal protein.eukaryotic.40S subunit.S3A	0	0	0	2.3817	0		0	0	0	0	NST exclusive	AT4G34670	#N/A	#N/A	0
Eni_048460	protein.synthesis.ribosomal protein.eukaryotic.60S subunit.L13	0	0	0	6.17884	6.86921		0	0	0	0	NST exclusive	AT3G49010	#N/A	#N/A	0
Eni_021353	protein.synthesis.ribosomal protein.eukaryotic.60S subunit.L13A	0	0	0	2.38258	0		0	0	0	0	NST exclusive	AT5G48760	#N/A	#N/A	0
Eni_089781	protein.synthesis.ribosomal protein.eukaryotic.60S subunit.L18	0	0	0	2.5031	0		0	0	0	0	NST exclusive	AT5G27850	Ribosomal protein L18e/L15	PF00828	NA
Eni_088712	protein.synthesis.ribosomal protein.prokaryotic.mitochondrion.50S subunit.L2	0	0	0	4.24551	0		0	0	0	0	NST exclusive	ATMG00980	#N/A	#N/A	0
Eni_116575	protein.synthesis.ribosomal protein.prokaryotic.mitochondrion.50S subunit.L2	0	0	0	4.16952	0		0	0	0	0	NST exclusive	ATMG00980	rpsL_bact: ribosomal protein S12	TIGR00981	GO:0003735,GO:0006412,GO:0015935
Eni_079977	protein.synthesis.ribosomal protein.prokaryotic.mitochondrion.50S subunit.L2	0	0	0	4.14129	0		0	0	0	0	NST exclusive	ATMG00980	rpsL_bact: ribosomal protein S12	TIGR00981	GO:0003735,GO:0006412,GO:0015935
Eni_116058	protein.synthesis.ribosomal protein.prokaryotic.mitochondrion.50S subunit.L2	0	0	0	3.9363	0		0	0	0	0	NST exclusive	ATMG00980	rpsL_bact: ribosomal protein S12	TIGR00981	GO:0003735,GO:0006412,GO:0015935
Eni_077820	protein.synthesis.ribosomal protein.prokaryotic.mitochondrion.50S subunit.L2	0	0	0	3.88467	0		0	0	0	0	NST exclusive	ATMG00980	rpsL_bact: ribosomal protein S12	TIGR00981	GO:0003735,GO:0006412,GO:0015935
Eni_037167	protein.synthesis.ribosome biogenesis.BRIX	2.68608	2.55908	2.5372	2.97704	3.06166		0	0	0	0	NST exclusive	AT3G15460	Brix domain	PF04427	NA
Eni_095645	RNA.processing	0	0	2.62303	3.00545	0		0	0	0	0	NST exclusive	AT2G40650	PRP38 family	PF03371	NA
Eni_073573	RNA.processing	0	0	2.45681	2.39484	2.4531		0	0	0	0	NST exclusive	AT1G47490	RNA recognition motif. (a.k.a. RRM, RBD, or RNP domain)	PF00076	GO:0003676
Eni_104634	RNA.processing	0	0	2.40051	2.38769	2.37182		0	0	0	0	NST exclusive	AT1G32490	#N/A	#N/A	0
Eni_065478	RNA.processing	0	0	0	2.28428	2.32013		0	0	0	0	NST exclusive	AT1G32490	#N/A	#N/A	0
Eni_105818	RNA.processing	0	11.1662	10.7033	0	11.271		0	0	0	0	NST exclusive	AT3G14080	LSM domain	PF01423	NA
Eni_039184	RNA.processing.3 end processing.CFIm25	0	0	0	4.62359	4.38357		0	0	0	0	NST exclusive	AT4G29820	Nucleotide hydrolase	PF13869	GO:0003729,GO:0005849,GO:0006378
Eni_111569	RNA.processing.ribonucleases	0	0	0	3.99119	0		0	0	0	0	NST exclusive	AT1G04635	Rpp14/Pop5 family	PF01900	GO:0004540,GO:0008033
Eni_086547	RNA.processing.splicing	0	0	0	5.37368	0		0	0	0	0	NST exclusive	AT1G02840	#N/A	#N/A	GO:0003676
Eni_014145	RNA.processing.splicing	0	3.66885	0	3.64333	0		0	0	0	0	NST exclusive	AT1G10320	#N/A	#N/A	NA
Eni_027175	RNA.processing.splicing	0	0	0	2.75161	0		0	0	0	0	NST exclusive	AT5G06160	Domain of unknown function (DUF3449)	PF11931	NA
Eni_108419	RNA.processing.splicing	0	0	2.41529	2.6525	2.71862		0	0	0	0	NST exclusive	AT3G55460	#N/A	#N/A	0
Eni_008100	RNA.processing.splicing	0	0	2.51054	2.62638	2.45092		0	0	0	0	NST exclusive	AT1G65660	Pre-mRNA splicing Prp18-interacting factor	PF11708	NA
Eni_035588	RNA.processing.splicing	0	0	0	2.42979	0		0	0	0	0	NST exclusive	AT1G65660	#N/A	#N/A	0
Eni_077430	RNA.processing.splicing	0	0	2.42557	0	2.55274		0	0	0	0	NST exclusive	AT4G03430	PRP1 splicing factor, N-terminal	PF06424	GO:0000398,GO:0005634
Eni_048404	RNA.processing.splicing	0	0	2.42241	0	2.55118		0	0	0	0	NST exclusive	AT4G03430	PRP1 splicing factor, N-terminal	PF06424	GO:0000398,GO:0005634
Eni_032392	RNA.processing.splicing	0	0	2.27427	0	0		0	0	0	0	NST exclusive	AT5G64270	Splicing factor 3B subunit 1	PF08920	NA
Eni_036648	RNA.regulation of transcription.AP2/EREBP, APETALA2/Ethylene-responsive element binding protein family	0	0	0	2.79684	2.77991		0	0	0	0	NST exclusive	AT5G13330	AP2 domain	PF00847	GO:0003700,GO:0006355
Eni_057391	RNA.regulation of transcription.AP2/EREBP, APETALA2/Ethylene-responsive element binding protein family	0	0	0	2.47747	0		0	0	0	0	NST exclusive	AT2G40340	#N/A	#N/A	0
Eni_039040	RNA.regulation of transcription.Argonaute	0	0	2.68645	2.6012	0		0	0	0	0	NST exclusive	AT1G31280	Piwi domain	PF02171	GO:0005515
Eni_109493	RNA.regulation of transcription.Aux/IAA family	0	0	0	2.76847	2.86757		0	0	0	0	NST exclusive	AT1G04250	#N/A	#N/A	0
Eni_000971	RNA.regulation of transcription.bZIP transcription factor family	0	0	2.67413	2.86897	2.72884		0	0	0	0	NST exclusive	AT2G40950	bZIP transcription factor	PF00170	GO:0003700,GO:0006355,GO:0043565
Eni_004064	RNA.regulation of transcription.bZIP transcription factor family	0	2.71343	2.53313	0	0		0	0	0	0	NST exclusive	AT5G24800	#N/A	#N/A	0
Eni_020818	RNA.regulation of transcription.bZIP transcription factor family	0	0	4.3681	0	0		0	0	0	0	NST exclusive	AT3G14880	#N/A	#N/A	0
Eni_068619	RNA.regulation of transcription.C2H2 zinc finger family	0	0	2.81001	3.01693	0		0	0	0	0	NST exclusive	AT1G34370	#N/A	#N/A	0
Eni_053164	RNA.regulation of transcription.CCAAT box binding factor family, HAP2	3.5995	0	0	0	0		0	0	0	0	NST exclusive	AT3G20910	CCAAT-binding transcription factor (CBF-B/NF-YA) subunit B	PF02045	GO:0003700,GO:0006355
Eni_109736	RNA.regulation of transcription.Chromatin Remodeling Factors	0	0	0	2.71108	2.45687		0	0	0	0	NST exclusive	AT5G14170	#N/A	#N/A	0
[truncated: 23 more rows]

## Sheet: Table S6 
Metabolite name	NST_100	NST_100	NST_100	NST_25	NST_25	NST_25	NST_DRY	NST_DRY	NST_DRY	NST_12h	NST_12h	NST_12h	NST_24h	NST_24h	NST_24h	ST_100	ST_100	ST_100	ST_25	ST_25	ST_25	ST_DRY	ST_DRY	ST_DRY	ST_12h	ST_12h	ST_12h	ST_24h	ST_24h	ST_24h
[truncated: 69 more rows]
